# Supplementary material for: Population Structure and Selection Signatures in Chinese Indigenous Zhaotong Pigs Revealed by Whole-Genome Resequencing
Source: Animals (Basel). 2024 Oct 30;14(21):3129. doi: 10.3390/ani14213129 (PMC11544797; doi:10.3390/ani14213129)
Supplement: Supplementary file 1 [file animals-14-03129-s001.zip › Table S1.xlsx]

## Sheet: Sheet1
Sample	Raw reads	Raw base(G)	Clean reads	Clean base(G)	Coverage	Depth
Z1	109235718	32.77	108642948	32.59	0.974421	11.4723
Z2	91738545	27.52	91280052	27.38	0.975662	11.1343
Z3	124220475	37.27	123605993	37.08	0.973929	13.8504
Z4	151588745	45.48	150311054	45.09	0.976081	15.7411
Z5	84513605	25.35	83698751	25.11	0.973934	10.9762
Z6	129621456	38.89	128743759	38.62	0.974846	13.6782
Z7	85632068	25.69	84840796	25.45	0.974361	10.7092
Z8	123675175	37.1	122900232	36.87	0.973588	13.5878
Z9	124650815	37.4	123944188	37.18	0.974494	13.4966
Z10	109033866	32.71	108434766	32.53	0.97315	12.2371
Z11	75974716	22.79	75494548	22.65	0.973727	11.5734
Z12	113631464	34.09	112245419	33.67	0.970918	8.81224
Z13	150339344	45.1	148337009	44.5	0.976819	14.8924
Z14	133541071	40.06	132674790	39.8	0.974484	14.4639
Z15	110447946	33.13	109418513	32.83	0.973258	11.2934
Z16	119159198	35.75	118258680	35.48	0.97007	8.35175
Z17	116947728	35.08	116206208	34.86	0.974274	12.3895
Z18	108345725	32.5	107758759	32.33	0.971033	9.2483
Z19	69765321	20.93	69332584	20.8	0.973852	9.27697
Z20	105481344	31.64	104403007	31.32	0.970396	8.31602
Z21	145653848	43.7	144733635	43.42	0.976709	14.5426
Z22	125299248	37.59	124545682	37.36	0.973729	12.1725
Z23	116969094	35.09	116256757	34.88	0.973369	11.8253
Z24	90868216	27.26	90375332	27.11	0.972873	11.1949
Z25	102306238	30.69	101599770	30.48	0.971901	9.99876
Z26	135793417	40.74	134917435	40.48	0.975236	13.855
Z27	129481374	38.84	127465106	38.24	0.975737	12.1867
Z28	100239107	30.07	99178175	29.75	0.972026	9.93361
Z29	122652414	36.8	121994983	36.6	0.975715	12.9312
Z30	106468194	31.94	105738204	31.72	0.972239	9.56025
