# Supplementary material for: Population Structure and Selection Signatures in Chinese Indigenous Zhaotong Pigs Revealed by Whole-Genome Resequencing
Source: Animals (Basel). 2024 Oct 30;14(21):3129. doi: 10.3390/ani14213129 (PMC11544797; doi:10.3390/ani14213129)
Supplement: Supplementary file 1 [file animals-14-03129-s001.zip › Table S2.xlsx]

## Sheet: Sheet1
Zhaotong pigs		Asian wild boars
Type	NO.of variants	Type	NO.of variants
synonymous	191078	synonymous	191074
nonsynonymous	134198	nonsynonymous	134201
unknown	11997	unknown	12005
stopgain	1586	stopgain	1583
stoploss	253	stoploss	251
Region	NO.of variants	Region	NO.of variants
downstream	351998	downstream	351994
exonic	339605	exonic	339607
exonic;splicing	78	exonic;splicing	78
intergenic	19911816	intergenic	19912121
intronic	19194984	intronic	19195170
ncRNA_exonic	313814	ncRNA_exonic	313820
ncRNA_exonic;splicing	90	ncRNA_exonic;splicing	90
ncRNA_intronic	3781543	ncRNA_intronic	3781435
ncRNA_splicing	673	ncRNA_splicing	673
splicing	2009	splicing	2010
upstream	307838	upstream	307853
upstream;downstream	12481	upstream;downstream	12483
UTR3	412416	UTR3	412461
UTR5	218921	UTR5	218911
UTR5;UTR3	1332	UTR5;UTR3	1331
