# Supplementary material for: Population Structure and Selection Signatures in Chinese Indigenous Zhaotong Pigs Revealed by Whole-Genome Resequencing
Source: Animals (Basel). 2024 Oct 30;14(21):3129. doi: 10.3390/ani14213129 (PMC11544797; doi:10.3390/ani14213129)
Supplement: Supplementary file 1 [file animals-14-03129-s001.zip › Table S3.xlsx]

## Sheet: Sheet1
chr	start	end	FST
1	39210001	39310001	0.726949
1	39220001	39320001	0.725934
1	39230001	39330001	0.703276
1	39200001	39300001	0.69252
1	39240001	39340001	0.662863
1	39190001	39290001	0.6577
1	39180001	39280001	0.651611
1	39170001	39270001	0.637775
1	200150001	200250001	0.630667
1	167770001	167870001	0.614453
1	200160001	200260001	0.61301
1	213450001	213550001	0.612176
1	213460001	213560001	0.603762
1	167760001	167860001	0.60261
1	200170001	200270001	0.601748
1	39160001	39260001	0.598309
1	213440001	213540001	0.5923
1	167780001	167880001	0.587778
1	200530001	200630001	0.582908
1	73850001	73950001	0.581517
1	108440001	108540001	0.580108
1	200520001	200620001	0.574005
1	213470001	213570001	0.573525
1	200140001	200240001	0.572868
1	167790001	167890001	0.571625
1	213430001	213530001	0.570227
1	39150001	39250001	0.566644
1	73860001	73960001	0.563042
1	200540001	200640001	0.560861
1	216990001	217090001	0.559976
1	211630001	211730001	0.55898
1	200510001	200610001	0.556749
1	217000001	217100001	0.556524
1	200130001	200230001	0.555551
1	200550001	200650001	0.555401
1	216980001	217080001	0.554928
1	118890001	118990001	0.553413
1	108450001	108550001	0.552473
1	200560001	200660001	0.550158
1	217010001	217110001	0.549509
1	167750001	167850001	0.548817
1	216970001	217070001	0.54868
1	73880001	73980001	0.548336
1	118900001	119000001	0.547798
1	210230001	210330001	0.547614
1	73870001	73970001	0.547349
1	211620001	211720001	0.545947
1	108430001	108530001	0.544195
1	118880001	118980001	0.543148
1	216960001	217060001	0.540754
1	211640001	211740001	0.537648
1	210220001	210320001	0.537235
1	217020001	217120001	0.536486
1	200180001	200280001	0.532986
1	216950001	217050001	0.532401
1	210240001	210340001	0.531362
1	167800001	167900001	0.530718
1	211650001	211750001	0.530609
1	216940001	217040001	0.527174
1	200190001	200290001	0.527162
1	73890001	73990001	0.525424
1	200120001	200220001	0.523098
1	200210001	200310001	0.52227
1	199920001	200020001	0.520693
1	200570001	200670001	0.519601
1	210210001	210310001	0.519279
1	118910001	119010001	0.518902
1	70590001	70690001	0.518551
1	39250001	39350001	0.517652
1	62540001	62640001	0.516404
1	62550001	62650001	0.516359
1	167740001	167840001	0.51518
1	211660001	211760001	0.514891
1	210270001	210370001	0.514544
1	213420001	213520001	0.513205
1	199790001	199890001	0.512661
1	211610001	211710001	0.512303
1	216930001	217030001	0.511157
1	200110001	200210001	0.511111
1	210260001	210360001	0.510883
1	200580001	200680001	0.510126
1	199880001	199980001	0.509649
1	199590001	199690001	0.509571
1	108410001	108510001	0.509041
1	108420001	108520001	0.50904
1	212020001	212120001	0.508504
1	200200001	200300001	0.508264
1	212010001	212110001	0.508178
1	211670001	211770001	0.508029
1	62200001	62300001	0.507676
1	200220001	200320001	0.50757
1	210860001	210960001	0.50738
1	210200001	210300001	0.506805
1	66340001	66440001	0.506757
1	210850001	210950001	0.506443
1	62210001	62310001	0.506239
1	210250001	210350001	0.505917
1	39140001	39240001	0.505871
1	210190001	210290001	0.505211
1	199870001	199970001	0.505206
1	199860001	199960001	0.504297
1	70580001	70680001	0.503849
1	199800001	199900001	0.503011
1	199580001	199680001	0.502898
1	200500001	200600001	0.501786
1	211600001	211700001	0.501779
1	217030001	217130001	0.501778
1	118870001	118970001	0.501034
1	199600001	199700001	0.500441
1	210870001	210970001	0.499923
1	66350001	66450001	0.499801
1	200100001	200200001	0.499577
1	199910001	200010001	0.499409
1	62530001	62630001	0.499028
1	199570001	199670001	0.498878
1	199560001	199660001	0.49882
1	48710001	48810001	0.498183
1	199760001	199860001	0.498141
1	207060001	207160001	0.497626
1	199850001	199950001	0.497543
1	210880001	210980001	0.497079
1	48700001	48800001	0.497071
1	210840001	210940001	0.496231
1	199810001	199910001	0.496112
1	199930001	200030001	0.495888
1	199750001	199850001	0.495685
1	199610001	199710001	0.495261
1	48690001	48790001	0.494615
1	199780001	199880001	0.493829
1	199630001	199730001	0.493722
1	73840001	73940001	0.493663
1	199730001	199830001	0.493387
1	118920001	119020001	0.49337
1	233560001	233660001	0.492656
1	108460001	108560001	0.49256
1	38190001	38290001	0.492236
1	210280001	210380001	0.49215
1	199840001	199940001	0.491691
1	62220001	62320001	0.491208
1	211590001	211690001	0.490592
1	211680001	211780001	0.489902
1	199720001	199820001	0.48986
1	199640001	199740001	0.489844
1	200590001	200690001	0.489564
1	212000001	212100001	0.489429
1	233570001	233670001	0.488947
1	62190001	62290001	0.488846
1	199900001	200000001	0.488363
1	199740001	199840001	0.487664
1	199550001	199650001	0.487662
1	199620001	199720001	0.486988
1	199700001	199800001	0.486717
1	199710001	199810001	0.486487
1	38180001	38280001	0.486446
1	210830001	210930001	0.486117
1	200230001	200330001	0.486043
1	66330001	66430001	0.486
1	198350001	198450001	0.485942
1	167810001	167910001	0.485911
1	210890001	210990001	0.485907
1	199830001	199930001	0.485738
1	233550001	233650001	0.485709
1	211480001	211580001	0.485348
1	199770001	199870001	0.485079
1	167730001	167830001	0.484909
1	38160001	38260001	0.484754
1	216920001	217020001	0.484458
1	199940001	200040001	0.483432
1	210180001	210280001	0.482912
1	200490001	200590001	0.482066
1	108400001	108500001	0.481286
1	199820001	199920001	0.480994
1	210820001	210920001	0.480504
1	48680001	48780001	0.480462
1	62230001	62330001	0.480267
1	210290001	210390001	0.479915
1	198360001	198460001	0.479405
1	233540001	233640001	0.478739
1	167720001	167820001	0.478536
1	118940001	119040001	0.478474
1	118930001	119030001	0.478271
1	212030001	212130001	0.47753
1	211580001	211680001	0.476419
1	55900001	56000001	0.476148
1	233580001	233680001	0.475112
1	211690001	211790001	0.474479
1	199890001	199990001	0.473759
1	199540001	199640001	0.473014
1	48720001	48820001	0.471532
1	207070001	207170001	0.470877
1	207050001	207150001	0.470324
1	199690001	199790001	0.470232
1	199520001	199620001	0.469847
1	210160001	210260001	0.469699
1	61640001	61740001	0.469439
1	211490001	211590001	0.469005
1	70600001	70700001	0.468611
1	199530001	199630001	0.468506
1	209300001	209400001	0.468456
1	210170001	210270001	0.468344
1	200600001	200700001	0.467878
1	118860001	118960001	0.467676
1	211570001	211670001	0.467356
1	211990001	212090001	0.467043
1	200240001	200340001	0.466973
1	61620001	61720001	0.466751
1	38200001	38300001	0.466558
1	209320001	209420001	0.465415
1	61630001	61730001	0.465364
1	48670001	48770001	0.46472
1	211800001	211900001	0.46462
1	200480001	200580001	0.464066
1	62240001	62340001	0.463884
1	38170001	38270001	0.463458
1	79050001	79150001	0.462867
1	167710001	167810001	0.462788
1	199950001	200050001	0.462494
1	207080001	207180001	0.46245
1	62520001	62620001	0.46118
1	207090001	207190001	0.461156
1	62250001	62350001	0.460267
1	86060001	86160001	0.460237
1	211790001	211890001	0.46023
1	62560001	62660001	0.459794
1	211700001	211800001	0.459704
1	39130001	39230001	0.45947
1	211810001	211910001	0.457654
1	79040001	79140001	0.457594
1	210150001	210250001	0.457565
1	210810001	210910001	0.456864
1	212040001	212140001	0.456827
1	209330001	209430001	0.456434
1	73900001	74000001	0.456375
1	61720001	61820001	0.456247
1	211560001	211660001	0.456085
1	210300001	210400001	0.455855
1	55890001	55990001	0.455783
1	55870001	55970001	0.455313
1	48550001	48650001	0.455017
1	200090001	200190001	0.454636
1	211500001	211600001	0.454239
1	198340001	198440001	0.453683
1	36180001	36280001	0.453666
1	210770001	210870001	0.453476
1	216520001	216620001	0.453367
1	216730001	216830001	0.452814
1	118950001	119050001	0.452672
1	216530001	216630001	0.452584
1	199650001	199750001	0.452128
1	211780001	211880001	0.452036
1	216910001	217010001	0.452036
1	61610001	61710001	0.452007
1	62180001	62280001	0.451857
1	210790001	210890001	0.451844
1	48730001	48830001	0.451408
1	36170001	36270001	0.451261
1	61710001	61810001	0.45116
1	55920001	56020001	0.451009
1	55880001	55980001	0.450671
1	209310001	209410001	0.450471
1	62260001	62360001	0.450454
1	210900001	211000001	0.450043
1	209290001	209390001	0.449966
1	61650001	61750001	0.449941
1	170500001	170600001	0.449574
1	61600001	61700001	0.448708
1	55910001	56010001	0.448013
1	207100001	207200001	0.447337
1	199960001	200060001	0.446743
1	210800001	210900001	0.446391
1	211980001	212080001	0.445977
1	199510001	199610001	0.445951
1	86030001	86130001	0.445942
1	233530001	233630001	0.445631
1	55860001	55960001	0.445503
1	210780001	210880001	0.445234
1	211510001	211610001	0.445208
1	216720001	216820001	0.444926
1	211470001	211570001	0.444903
1	66360001	66460001	0.444882
1	170510001	170610001	0.444596
1	62510001	62610001	0.444572
1	61660001	61760001	0.444214
1	210760001	210860001	0.4438
1	48540001	48640001	0.44378
1	207040001	207140001	0.443521
1	39110001	39210001	0.44327
1	39090001	39190001	0.443062
1	55850001	55950001	0.442562
1	55930001	56030001	0.442397
1	211820001	211920001	0.441494
1	61590001	61690001	0.441386
1	66230001	66330001	0.441232
1	61690001	61790001	0.441124
1	39120001	39220001	0.440938
1	211720001	211820001	0.440591
1	216740001	216840001	0.440504
1	61670001	61770001	0.440428
1	118850001	118950001	0.440334
1	171120001	171220001	0.44027
1	211740001	211840001	0.440066
1	39060001	39160001	0.439635
1	118960001	119060001	0.4395
1	211710001	211810001	0.439476
1	200470001	200570001	0.439224
1	61700001	61800001	0.439212
1	211730001	211830001	0.439075
1	61730001	61830001	0.438633
1	167820001	167920001	0.438619
1	94350001	94450001	0.43779
1	207110001	207210001	0.437772
1	70570001	70670001	0.437568
1	199970001	200070001	0.437399
1	209350001	209450001	0.437349
1	66220001	66320001	0.437291
1	55750001	55850001	0.437244
1	217040001	217140001	0.437086
1	209340001	209440001	0.436942
1	167700001	167800001	0.436844
1	200450001	200550001	0.436628
1	216540001	216640001	0.436118
1	55760001	55860001	0.436094
1	61680001	61780001	0.435859
1	86050001	86150001	0.435387
1	61770001	61870001	0.43535
1	216590001	216690001	0.434998
1	86040001	86140001	0.43493
1	198370001	198470001	0.43475
1	211750001	211850001	0.434552
1	66320001	66420001	0.434477
1	233520001	233620001	0.434468
1	219030001	219130001	0.434361
1	55790001	55890001	0.434352
1	36160001	36260001	0.434249
1	39080001	39180001	0.434086
1	55730001	55830001	0.434032
1	86070001	86170001	0.434028
1	201980001	202080001	0.43344
1	210140001	210240001	0.43329
1	211760001	211860001	0.433154
1	216710001	216810001	0.432835
1	216510001	216610001	0.432765
1	79030001	79130001	0.432611
1	39100001	39200001	0.432144
1	210310001	210410001	0.431976
1	61750001	61850001	0.43191
1	55740001	55840001	0.431725
1	48530001	48630001	0.431704
1	61740001	61840001	0.431509
1	216580001	216680001	0.431387
1	61780001	61880001	0.43108
1	55780001	55880001	0.430719
1	211550001	211650001	0.43055
1	200460001	200560001	0.430304
1	62570001	62670001	0.430154
1	201990001	202090001	0.429999
1	55800001	55900001	0.429817
1	199500001	199600001	0.428946
1	211970001	212070001	0.42886
1	200370001	200470001	0.428417
1	219040001	219140001	0.428313
1	216750001	216850001	0.428089
1	170490001	170590001	0.427773
1	210910001	211010001	0.42776
1	209280001	209380001	0.427655
1	55770001	55870001	0.427567
1	61580001	61680001	0.42729
1	36190001	36290001	0.426788
1	108470001	108570001	0.426038
1	216600001	216700001	0.425975
1	48520001	48620001	0.425899
1	200080001	200180001	0.425342
1	39070001	39170001	0.425332
1	200980001	201080001	0.425025
1	170520001	170620001	0.424802
1	200280001	200380001	0.424692
1	216900001	217000001	0.424692
1	73910001	74010001	0.424389
1	66300001	66400001	0.424002
1	199680001	199780001	0.423373
1	201000001	201100001	0.423041
1	65220001	65320001	0.422927
1	38210001	38310001	0.422682
1	66240001	66340001	0.422526
1	171130001	171230001	0.422318
1	200990001	201090001	0.421931
1	200400001	200500001	0.421738
1	66370001	66470001	0.421685
1	70610001	70710001	0.421521
1	216700001	216800001	0.42115
1	39050001	39150001	0.421112
1	219020001	219120001	0.420699
1	55840001	55940001	0.420562
1	62500001	62600001	0.420528
1	198380001	198480001	0.42051
1	211770001	211870001	0.420293
1	61760001	61860001	0.420101
1	66210001	66310001	0.419964
1	48510001	48610001	0.41945
1	66270001	66370001	0.419431
1	207120001	207220001	0.418916
1	65230001	65330001	0.418905
1	200380001	200480001	0.418848
1	213410001	213510001	0.418788
1	233660001	233760001	0.418732
1	209360001	209460001	0.418497
1	200350001	200450001	0.418122
1	48560001	48660001	0.417978
1	48500001	48600001	0.417701
1	201010001	201110001	0.41737
1	217050001	217150001	0.417357
1	200390001	200490001	0.417
1	211460001	211560001	0.416853
1	186370001	186470001	0.416791
1	210130001	210230001	0.416663
1	55940001	56040001	0.416615
1	207030001	207130001	0.416464
1	62270001	62370001	0.415789
1	66190001	66290001	0.415608
1	216570001	216670001	0.415555
1	211540001	211640001	0.415154
1	55720001	55820001	0.41515
1	233590001	233690001	0.414866
1	200970001	201070001	0.414552
1	94360001	94460001	0.414252
1	202000001	202100001	0.414245
1	210320001	210420001	0.414106
1	199670001	199770001	0.414052
1	202010001	202110001	0.41375
1	55810001	55910001	0.413562
1	219050001	219150001	0.413413
1	200290001	200390001	0.413352
1	200360001	200460001	0.413332
1	55820001	55920001	0.412925
1	202020001	202120001	0.412769
1	55710001	55810001	0.412641
1	66310001	66410001	0.412605
1	62580001	62680001	0.412494
1	200250001	200350001	0.41218
1	79060001	79160001	0.412105
1	66280001	66380001	0.411844
1	186360001	186460001	0.411725
1	62590001	62690001	0.411658
1	61790001	61890001	0.41145
1	48660001	48760001	0.410605
1	199980001	200080001	0.410346
1	201970001	202070001	0.410293
1	210750001	210850001	0.410275
1	62170001	62270001	0.410151
1	211830001	211930001	0.410091
1	200420001	200520001	0.410086
1	86020001	86120001	0.409891
1	216760001	216860001	0.40987
1	94340001	94440001	0.40984
1	66250001	66350001	0.409126
1	170530001	170630001	0.409079
1	186350001	186450001	0.409074
1	200270001	200370001	0.408948
1	200300001	200400001	0.40882
1	186330001	186430001	0.408479
1	219070001	219170001	0.40834
1	61800001	61900001	0.408313
1	200610001	200710001	0.408311
1	66200001	66300001	0.407977
1	219060001	219160001	0.407953
1	186340001	186440001	0.407842
1	216690001	216790001	0.407609
1	118970001	119070001	0.407454
1	66260001	66360001	0.406951
1	61570001	61670001	0.406586
1	199490001	199590001	0.406287
1	66290001	66390001	0.406224
1	233670001	233770001	0.406177
1	219010001	219110001	0.405893
1	200260001	200360001	0.405872
1	198390001	198490001	0.405852
1	108390001	108490001	0.405806
1	200070001	200170001	0.405693
1	62600001	62700001	0.40564
1	136820001	136920001	0.405436
1	210120001	210220001	0.405308
1	216550001	216650001	0.40501
1	200430001	200530001	0.404974
1	73920001	74020001	0.404472
1	200440001	200540001	0.404322
1	233510001	233610001	0.404299
1	201940001	202040001	0.4042
1	48490001	48590001	0.403926
1	36200001	36300001	0.403688
1	186520001	186620001	0.403661
1	70560001	70660001	0.403445
1	38150001	38250001	0.40338
1	73830001	73930001	0.402987
1	65240001	65340001	0.402886
1	186540001	186640001	0.402832
1	233650001	233750001	0.402688
1	200340001	200440001	0.402659
1	233630001	233730001	0.402656
1	216680001	216780001	0.402541
1	210740001	210840001	0.402398
1	61810001	61910001	0.402116
1	200330001	200430001	0.401776
1	201020001	201120001	0.401466
1	216560001	216660001	0.401309
1	202030001	202130001	0.401272
1	62490001	62590001	0.400991
1	186380001	186480001	0.400871
1	200410001	200510001	0.400314
1	181140001	181240001	0.400245
1	201950001	202050001	0.400194
1	65210001	65310001	0.399543
1	211450001	211550001	0.398716
1	186530001	186630001	0.398586
1	62630001	62730001	0.398501
1	61820001	61920001	0.398436
1	211520001	211620001	0.398266
1	79020001	79120001	0.397848
1	126130001	126230001	0.397813
1	200960001	201060001	0.397463
1	210920001	211020001	0.397398
1	200320001	200420001	0.396479
1	199990001	200090001	0.39643
1	48640001	48740001	0.396397
1	39260001	39360001	0.396228
1	213480001	213580001	0.396218
1	36040001	36140001	0.396121
1	48740001	48840001	0.395905
1	179910001	180010001	0.395886
1	136840001	136940001	0.395523
1	216890001	216990001	0.395343
1	210730001	210830001	0.395105
1	62710001	62810001	0.394981
1	233620001	233720001	0.394898
1	48750001	48850001	0.394787
1	233610001	233710001	0.394771
1	210110001	210210001	0.394566
1	66180001	66280001	0.394385
1	216460001	216560001	0.39433
1	36150001	36250001	0.394271
1	136830001	136930001	0.394173
1	60910001	61010001	0.394134
1	216500001	216600001	0.393226
1	201960001	202060001	0.393043
1	233200001	233300001	0.392965
1	211840001	211940001	0.392943
1	171140001	171240001	0.39292
1	179920001	180020001	0.392825
1	167690001	167790001	0.392367
1	66380001	66480001	0.392359
1	216610001	216710001	0.392296
1	126110001	126210001	0.392133
1	201050001	201150001	0.391871
1	62640001	62740001	0.391681
1	233600001	233700001	0.391608
1	218990001	219090001	0.391467
1	170540001	170640001	0.391386
1	209150001	209250001	0.391301
1	199480001	199580001	0.3913
1	36210001	36310001	0.391084
1	207130001	207230001	0.390817
1	199260001	199360001	0.390733
1	199210001	199310001	0.390538
1	199330001	199430001	0.390396
1	198400001	198500001	0.390283
1	209140001	209240001	0.390109
1	61560001	61660001	0.390045
1	55700001	55800001	0.389931
1	209270001	209370001	0.389831
1	171110001	171210001	0.389759
1	55830001	55930001	0.389673
1	48760001	48860001	0.389599
1	55950001	56050001	0.389473
1	199250001	199350001	0.389168
1	200060001	200160001	0.388906
1	233640001	233740001	0.388833
1	219000001	219100001	0.388832
1	210330001	210430001	0.388741
1	62720001	62820001	0.388581
1	181130001	181230001	0.388509
1	198330001	198430001	0.388307
1	233500001	233600001	0.388301
1	216770001	216870001	0.388245
1	94120001	94220001	0.388206
1	211440001	211540001	0.388188
1	216450001	216550001	0.388136
1	201060001	201160001	0.388008
1	186550001	186650001	0.387873
1	20330001	20430001	0.387832
1	61550001	61650001	0.38779
1	216670001	216770001	0.387744
1	199340001	199440001	0.387677
1	201070001	201170001	0.387277
1	73930001	74030001	0.387203
1	211530001	211630001	0.387152
1	211400001	211500001	0.386738
1	212050001	212150001	0.386735
1	179930001	180030001	0.386555
1	60900001	61000001	0.386491
1	201040001	201140001	0.386406
1	62610001	62710001	0.386295
1	216470001	216570001	0.385968
1	215590001	215690001	0.385961
1	48610001	48710001	0.385954
1	202040001	202140001	0.385923
1	199660001	199760001	0.385918
2	78510001	78610001	0.654825
2	78520001	78620001	0.634054
2	78500001	78600001	0.608831
2	77760001	77860001	0.604819
2	77750001	77850001	0.604801
2	77770001	77870001	0.594454
2	66640001	66740001	0.588795
2	78530001	78630001	0.587221
2	77740001	77840001	0.586789
2	66630001	66730001	0.581253
2	66620001	66720001	0.578373
2	77780001	77880001	0.566295
2	66650001	66750001	0.563323
2	66660001	66760001	0.554878
2	78490001	78590001	0.553481
2	77730001	77830001	0.552754
2	66610001	66710001	0.549593
2	77790001	77890001	0.545902
2	78540001	78640001	0.536025
2	77720001	77820001	0.52554
2	71650001	71750001	0.520035
2	71640001	71740001	0.511438
2	71630001	71730001	0.5089
2	78480001	78580001	0.508842
2	65790001	65890001	0.508032
2	77800001	77900001	0.507156
2	66480001	66580001	0.505867
2	66490001	66590001	0.505644
2	77620001	77720001	0.500673
2	66670001	66770001	0.49857
2	71660001	71760001	0.494921
2	77610001	77710001	0.494854
2	66470001	66570001	0.494702
2	66600001	66700001	0.491448
2	71610001	71710001	0.488716
2	77630001	77730001	0.488147
2	77710001	77810001	0.48745
2	78470001	78570001	0.484886
2	65780001	65880001	0.483051
2	71620001	71720001	0.482806
2	65800001	65900001	0.482301
2	71670001	71770001	0.473431
2	77600001	77700001	0.472817
2	54410001	54510001	0.466084
2	54440001	54540001	0.465583
2	54430001	54530001	0.465173
2	54420001	54520001	0.464017
2	54400001	54500001	0.4623
2	77690001	77790001	0.461793
2	78460001	78560001	0.461766
2	66680001	66780001	0.460403
2	63830001	63930001	0.454575
2	66460001	66560001	0.453271
2	65770001	65870001	0.452095
2	54450001	54550001	0.449188
2	77700001	77800001	0.448993
2	71680001	71780001	0.447294
2	66500001	66600001	0.446883
2	63820001	63920001	0.446174
2	77810001	77910001	0.443942
2	77680001	77780001	0.442801
2	78450001	78550001	0.44214
2	78550001	78650001	0.442015
2	71600001	71700001	0.441833
2	54390001	54490001	0.439642
2	65760001	65860001	0.436557
2	63840001	63940001	0.433811
2	66550001	66650001	0.433542
2	77640001	77740001	0.433508
2	63080001	63180001	0.428843
2	66510001	66610001	0.428596
2	64390001	64490001	0.426534
2	77590001	77690001	0.4265
2	64400001	64500001	0.426373
2	66520001	66620001	0.42433
2	63090001	63190001	0.423166
2	66530001	66630001	0.422811
2	66540001	66640001	0.420778
2	66560001	66660001	0.420045
2	54460001	54560001	0.419556
2	78560001	78660001	0.416295
2	64410001	64510001	0.416021
2	77670001	77770001	0.415211
2	64380001	64480001	0.413526
2	77580001	77680001	0.413081
2	66690001	66790001	0.411003
2	64420001	64520001	0.409798
2	63850001	63950001	0.409785
2	77650001	77750001	0.409231
2	54380001	54480001	0.408107
2	66590001	66690001	0.405475
2	77570001	77670001	0.404809
2	65750001	65850001	0.403775
2	66570001	66670001	0.40249
2	63810001	63910001	0.402266
2	71590001	71690001	0.401776
2	69540001	69640001	0.399977
2	77660001	77760001	0.399883
2	69550001	69650001	0.398642
2	71690001	71790001	0.398478
2	63100001	63200001	0.395098
2	66580001	66680001	0.394871
2	77560001	77660001	0.393473
2	65810001	65910001	0.393111
2	63800001	63900001	0.390398
2	56180001	56280001	0.389657
2	115600001	115700001	0.388794
2	77820001	77920001	0.387266
2	115590001	115690001	0.385905
3	30870001	30970001	0.50552
3	30880001	30980001	0.49206
3	30860001	30960001	0.490478
3	30890001	30990001	0.482867
3	37880001	37980001	0.473514
3	37870001	37970001	0.471145
3	31830001	31930001	0.466928
3	37910001	38010001	0.466157
3	37920001	38020001	0.463225
3	37930001	38030001	0.460849
3	43710001	43810001	0.457828
3	37900001	38000001	0.45598
3	43720001	43820001	0.45551
3	37890001	37990001	0.453137
3	30850001	30950001	0.452056
3	30840001	30940001	0.449825
3	43700001	43800001	0.449673
3	37860001	37960001	0.444752
3	37940001	38040001	0.444679
3	37850001	37950001	0.440576
3	31820001	31920001	0.439103
3	31840001	31940001	0.438436
3	43730001	43830001	0.438276
3	43750001	43850001	0.437448
3	30820001	30920001	0.435965
3	30830001	30930001	0.435164
3	43740001	43840001	0.433496
3	43760001	43860001	0.433482
3	31810001	31910001	0.427526
3	30900001	31000001	0.424478
3	37950001	38050001	0.423236
3	38230001	38330001	0.416969
3	43770001	43870001	0.412408
3	43690001	43790001	0.40966
3	38210001	38310001	0.406646
3	30810001	30910001	0.406616
3	38240001	38340001	0.405848
3	38250001	38350001	0.40409
3	38260001	38360001	0.403143
3	38220001	38320001	0.401937
3	31800001	31900001	0.401453
3	38290001	38390001	0.399859
3	37160001	37260001	0.398609
3	38770001	38870001	0.398239
3	38780001	38880001	0.396939
3	38270001	38370001	0.395783
3	37840001	37940001	0.395101
3	31850001	31950001	0.394102
3	38760001	38860001	0.392132
3	38280001	38380001	0.391965
3	38200001	38300001	0.391079
3	38790001	38890001	0.390942
3	37150001	37250001	0.390381
3	30910001	31010001	0.390355
3	43680001	43780001	0.389932
3	37960001	38060001	0.389733
3	43450001	43550001	0.389673
3	43440001	43540001	0.386558
4	78660001	78760001	0.698715
4	59860001	59960001	0.688542
4	78670001	78770001	0.683837
4	78650001	78750001	0.68329
4	59850001	59950001	0.666853
4	59870001	59970001	0.6652
4	59840001	59940001	0.638407
4	59880001	59980001	0.631746
4	78680001	78780001	0.625216
4	78690001	78790001	0.615114
4	59830001	59930001	0.607268
4	53600001	53700001	0.595773
4	78700001	78800001	0.591076
4	59890001	59990001	0.582436
4	53610001	53710001	0.581887
4	53590001	53690001	0.580117
4	53570001	53670001	0.579437
4	53580001	53680001	0.578668
4	53540001	53640001	0.575834
4	53560001	53660001	0.569511
4	53550001	53650001	0.562859
4	78640001	78740001	0.562694
4	78710001	78810001	0.561676
4	58770001	58870001	0.559601
4	58780001	58880001	0.553291
4	58760001	58860001	0.544366
4	58750001	58850001	0.543251
4	58740001	58840001	0.53632
4	78720001	78820001	0.535436
4	59900001	60000001	0.533392
4	53530001	53630001	0.527347
4	59820001	59920001	0.519882
4	80090001	80190001	0.499579
4	58730001	58830001	0.499305
4	59910001	60010001	0.496106
4	58790001	58890001	0.49364
4	80080001	80180001	0.490129
4	80070001	80170001	0.477256
4	53520001	53620001	0.468316
4	80100001	80200001	0.465629
4	49430001	49530001	0.464946
4	49420001	49520001	0.463627
4	58800001	58900001	0.461933
4	78730001	78830001	0.458326
4	49440001	49540001	0.456815
4	59810001	59910001	0.454729
4	53620001	53720001	0.451919
4	101300001	101400001	0.450421
4	78630001	78730001	0.450297
4	101290001	101390001	0.448204
4	80060001	80160001	0.445649
4	49290001	49390001	0.440397
4	59920001	60020001	0.439592
4	49350001	49450001	0.439235
4	49300001	49400001	0.43882
4	49280001	49380001	0.438772
4	49310001	49410001	0.437245
4	49450001	49550001	0.436365
4	58810001	58910001	0.435418
4	49410001	49510001	0.434831
4	49360001	49460001	0.432563
4	49270001	49370001	0.432445
4	49460001	49560001	0.428209
4	49320001	49420001	0.427166
4	51470001	51570001	0.425822
4	49370001	49470001	0.424269
4	49470001	49570001	0.424066
4	49340001	49440001	0.422767
4	49330001	49430001	0.422357
4	49380001	49480001	0.42214
4	49260001	49360001	0.421479
4	51480001	51580001	0.417886
4	80110001	80210001	0.41568
4	49400001	49500001	0.414496
4	101310001	101410001	0.413453
4	49390001	49490001	0.412315
4	53510001	53610001	0.411987
4	56090001	56190001	0.411103
4	56080001	56180001	0.409138
4	59410001	59510001	0.408015
4	49480001	49580001	0.407598
4	78740001	78840001	0.407111
4	80050001	80150001	0.406301
4	101280001	101380001	0.405193
4	59800001	59900001	0.403287
4	49250001	49350001	0.402268
4	54030001	54130001	0.401824
4	56070001	56170001	0.401616
4	49490001	49590001	0.399578
4	46180001	46280001	0.395875
4	49240001	49340001	0.395674
4	46190001	46290001	0.395621
4	50360001	50460001	0.395447
4	56060001	56160001	0.39488
4	30060001	30160001	0.392662
4	51490001	51590001	0.391972
4	46210001	46310001	0.390563
4	50370001	50470001	0.388078
4	46200001	46300001	0.387443
4	56100001	56200001	0.387251
4	46170001	46270001	0.386456
5	22340001	22440001	0.574553
5	22330001	22430001	0.574064
5	22320001	22420001	0.551308
5	22310001	22410001	0.534809
5	22350001	22450001	0.528826
5	22300001	22400001	0.52101
5	22290001	22390001	0.485768
5	22280001	22380001	0.46689
5	60980001	61080001	0.463507
5	22380001	22480001	0.460888
5	47530001	47630001	0.455863
5	22270001	22370001	0.455107
5	22390001	22490001	0.447441
5	26970001	27070001	0.444766
5	18710001	18810001	0.443475
5	26960001	27060001	0.442398
5	18700001	18800001	0.441629
5	47520001	47620001	0.439849
5	22360001	22460001	0.439649
5	40730001	40830001	0.438446
5	40740001	40840001	0.437127
5	22370001	22470001	0.436392
5	26980001	27080001	0.435241
5	40750001	40850001	0.435238
5	40810001	40910001	0.433647
5	40790001	40890001	0.432057
5	49100001	49200001	0.431742
5	40800001	40900001	0.43101
5	40780001	40880001	0.429652
5	40770001	40870001	0.428905
5	49110001	49210001	0.42847
5	60970001	61070001	0.427342
5	40760001	40860001	0.426194
5	22400001	22500001	0.424634
5	47510001	47610001	0.424314
5	49120001	49220001	0.423285
5	47540001	47640001	0.42103
5	49130001	49230001	0.419359
5	21340001	21440001	0.412207
5	47500001	47600001	0.411731
5	18690001	18790001	0.408872
5	40820001	40920001	0.4061
5	26950001	27050001	0.405939
5	60960001	61060001	0.405243
5	49090001	49190001	0.403515
5	21330001	21430001	0.403321
5	40720001	40820001	0.402813
5	18720001	18820001	0.401723
5	21320001	21420001	0.400299
5	21350001	21450001	0.400181
5	61010001	61110001	0.388412
5	61020001	61120001	0.388138
5	49080001	49180001	0.387775
5	60990001	61090001	0.387271
5	52960001	53060001	0.387064
5	49140001	49240001	0.385889
6	53830001	53930001	0.508506
6	53840001	53940001	0.498645
6	53850001	53950001	0.485667
6	53820001	53920001	0.485509
6	49600001	49700001	0.483112
6	49610001	49710001	0.482115
6	49620001	49720001	0.481367
6	49630001	49730001	0.474332
6	49150001	49250001	0.474095
6	49640001	49740001	0.472813
6	53810001	53910001	0.470679
6	49590001	49690001	0.468986
6	79000001	79100001	0.466559
6	53860001	53960001	0.466313
6	78990001	79090001	0.465834
6	49650001	49750001	0.463946
6	49160001	49260001	0.457003
6	168990001	169090001	0.456999
6	53800001	53900001	0.455639
6	49580001	49680001	0.455444
6	53870001	53970001	0.45184
6	49660001	49760001	0.448695
6	78980001	79080001	0.448081
6	106230001	106330001	0.445044
6	53790001	53890001	0.442341
6	49180001	49280001	0.442053
6	49140001	49240001	0.440779
6	49570001	49670001	0.440067
6	106220001	106320001	0.440063
6	49170001	49270001	0.437834
6	106210001	106310001	0.432884
6	27960001	28060001	0.430634
6	27970001	28070001	0.429286
6	79010001	79110001	0.428506
6	53880001	53980001	0.428049
6	106240001	106340001	0.426433
6	169000001	169100001	0.423035
6	123230001	123330001	0.422374
6	27950001	28050001	0.421824
6	106200001	106300001	0.421645
6	78970001	79070001	0.42063
6	106190001	106290001	0.420127
6	49670001	49770001	0.420083
6	49190001	49290001	0.416779
6	92060001	92160001	0.416535
6	123220001	123320001	0.415433
6	93610001	93710001	0.415189
6	49560001	49660001	0.414532
6	53780001	53880001	0.413498
6	106180001	106280001	0.412768
6	27940001	28040001	0.412133
6	79020001	79120001	0.411504
6	92070001	92170001	0.411271
6	49130001	49230001	0.409615
6	49200001	49300001	0.408501
6	53770001	53870001	0.404732
6	123240001	123340001	0.403419
6	27930001	28030001	0.402925
6	93560001	93660001	0.402637
6	93670001	93770001	0.402254
6	161190001	161290001	0.400758
6	53890001	53990001	0.400701
6	93600001	93700001	0.400393
6	161200001	161300001	0.400367
6	91310001	91410001	0.400237
6	106170001	106270001	0.400002
6	106250001	106350001	0.398986
6	161180001	161280001	0.396276
6	49550001	49650001	0.395033
6	27980001	28080001	0.394909
6	161170001	161270001	0.39481
6	79030001	79130001	0.394453
6	160950001	161050001	0.393165
6	160940001	161040001	0.393159
6	27920001	28020001	0.393034
6	91300001	91400001	0.392626
6	93570001	93670001	0.391887
6	168980001	169080001	0.391875
6	161160001	161260001	0.391545
6	49220001	49320001	0.391496
6	121990001	122090001	0.391206
6	49210001	49310001	0.391081
6	161210001	161310001	0.390502
6	123250001	123350001	0.38962
6	93910001	94010001	0.389373
6	93550001	93650001	0.388866
6	106160001	106260001	0.387078
6	160960001	161060001	0.387052
6	53760001	53860001	0.386881
6	160930001	161030001	0.386565
6	160900001	161000001	0.386394
7	95420001	95520001	0.522152
7	95410001	95510001	0.515451
7	95400001	95500001	0.503134
7	95430001	95530001	0.502554
7	95390001	95490001	0.479252
7	95440001	95540001	0.470168
7	94960001	95060001	0.445216
7	95380001	95480001	0.443513
7	95450001	95550001	0.442409
7	95360001	95460001	0.435498
7	94950001	95050001	0.432052
7	95370001	95470001	0.429985
7	94940001	95040001	0.429818
7	94970001	95070001	0.428751
7	94930001	95030001	0.42848
7	94920001	95020001	0.423441
7	95460001	95560001	0.420645
7	94980001	95080001	0.417595
7	94910001	95010001	0.417168
7	95330001	95430001	0.408767
7	95320001	95420001	0.405774
7	95350001	95450001	0.403986
7	95470001	95570001	0.401964
7	94890001	94990001	0.400233
7	94990001	95090001	0.39825
7	95310001	95410001	0.393812
7	94900001	95000001	0.39031
7	69230001	69330001	0.389847
7	95340001	95440001	0.389345
7	95280001	95380001	0.387475
7	95000001	95100001	0.387461
7	69240001	69340001	0.387121
7	95480001	95580001	0.385961
8	52130001	52230001	0.670286
8	52140001	52240001	0.669844
8	52150001	52250001	0.667069
8	52120001	52220001	0.665807
8	67180001	67280001	0.66414
8	52160001	52260001	0.664071
8	52110001	52210001	0.662709
8	52180001	52280001	0.65819
8	52170001	52270001	0.658096
8	67200001	67300001	0.657797
8	52100001	52200001	0.655787
8	67190001	67290001	0.654968
8	52200001	52300001	0.6549
8	67150001	67250001	0.653201
8	52190001	52290001	0.64937
8	67170001	67270001	0.649343
8	52600001	52700001	0.646304
8	52090001	52190001	0.645338
8	67160001	67260001	0.643757
8	67140001	67240001	0.640855
8	52210001	52310001	0.64034
8	52590001	52690001	0.636748
8	67440001	67540001	0.632115
8	52620001	52720001	0.630848
8	52610001	52710001	0.629889
8	67450001	67550001	0.627393
8	70360001	70460001	0.625682
8	52430001	52530001	0.625096
8	67460001	67560001	0.62236
8	67310001	67410001	0.619642
8	52220001	52320001	0.617924
8	52320001	52420001	0.614546
8	52580001	52680001	0.61448
8	67130001	67230001	0.613712
8	52440001	52540001	0.613545
8	67470001	67570001	0.610925
8	52260001	52360001	0.610401
8	52270001	52370001	0.608686
8	52630001	52730001	0.608094
8	52390001	52490001	0.60804
8	67320001	67420001	0.606693
8	52280001	52380001	0.606003
8	67120001	67220001	0.605598
8	52250001	52350001	0.605501
8	52450001	52550001	0.604977
8	67330001	67430001	0.604907
8	67430001	67530001	0.604609
8	67480001	67580001	0.603454
8	52410001	52510001	0.602556
8	52400001	52500001	0.602533
8	52340001	52440001	0.601871
8	52350001	52450001	0.601013
8	52240001	52340001	0.600787
8	52230001	52330001	0.600201
8	52360001	52460001	0.600048
8	45970001	46070001	0.598811
8	55230001	55330001	0.598805
8	52420001	52520001	0.598389
8	52570001	52670001	0.597504
8	52380001	52480001	0.596178
8	55220001	55320001	0.59611
8	67420001	67520001	0.596047
8	52310001	52410001	0.595915
8	52370001	52470001	0.595671
8	52560001	52660001	0.595062
8	52290001	52390001	0.594497
8	52330001	52430001	0.594427
8	70370001	70470001	0.59382
8	46000001	46100001	0.593297
8	52300001	52400001	0.593254
8	52640001	52740001	0.592577
8	52080001	52180001	0.591416
8	45990001	46090001	0.590969
8	55210001	55310001	0.590333
8	45980001	46080001	0.586333
8	67350001	67450001	0.586018
8	67490001	67590001	0.585739
8	67340001	67440001	0.585548
8	52470001	52570001	0.585301
8	45960001	46060001	0.585218
8	52460001	52560001	0.58518
8	70350001	70450001	0.584997
8	67590001	67690001	0.583638
8	67410001	67510001	0.582759
8	67580001	67680001	0.581873
8	67570001	67670001	0.580569
8	70380001	70480001	0.579247
8	52480001	52580001	0.574676
8	52650001	52750001	0.574553
8	67270001	67370001	0.573414
8	67400001	67500001	0.572158
8	61780001	61880001	0.571833
8	61770001	61870001	0.57082
8	67560001	67660001	0.570648
8	67260001	67360001	0.569573
8	67280001	67380001	0.565763
8	67550001	67650001	0.565521
8	67360001	67460001	0.56451
8	45950001	46050001	0.563367
8	67290001	67390001	0.562141
8	67500001	67600001	0.561946
8	52550001	52650001	0.561897
8	67110001	67210001	0.56127
8	67540001	67640001	0.560241
8	55240001	55340001	0.559919
8	61790001	61890001	0.559739
8	46010001	46110001	0.558948
8	67230001	67330001	0.55813
8	67600001	67700001	0.557268
8	56580001	56680001	0.557225
8	67250001	67350001	0.557045
8	67520001	67620001	0.556939
8	67220001	67320001	0.556446
8	67210001	67310001	0.555376
8	56590001	56690001	0.554891
8	56570001	56670001	0.554038
8	67390001	67490001	0.553971
8	67510001	67610001	0.553669
8	52540001	52640001	0.553542
8	67240001	67340001	0.553254
8	52490001	52590001	0.552374
8	67610001	67710001	0.552317
8	67370001	67470001	0.552063
8	67530001	67630001	0.550737
8	52070001	52170001	0.550222
8	61760001	61860001	0.550175
8	55200001	55300001	0.550102
8	61750001	61850001	0.548769
8	67300001	67400001	0.547867
8	52660001	52760001	0.547478
8	52500001	52600001	0.546629
8	67660001	67760001	0.546315
8	52530001	52630001	0.546205
8	67620001	67720001	0.545994
8	61420001	61520001	0.545008
8	67380001	67480001	0.543929
8	67630001	67730001	0.541038
8	53510001	53610001	0.540921
8	61410001	61510001	0.539949
8	52510001	52610001	0.539725
8	56600001	56700001	0.539472
8	61740001	61840001	0.539035
8	61700001	61800001	0.537456
8	67100001	67200001	0.537083
8	61720001	61820001	0.536406
8	52520001	52620001	0.53549
8	61710001	61810001	0.534666
8	53500001	53600001	0.533274
8	61460001	61560001	0.532573
8	61730001	61830001	0.530703
8	62400001	62500001	0.530487
8	67670001	67770001	0.53036
8	46020001	46120001	0.529794
8	62390001	62490001	0.529173
8	70390001	70490001	0.529124
8	62810001	62910001	0.528918
8	62820001	62920001	0.528411
8	62410001	62510001	0.527113
8	67650001	67750001	0.526377
8	52670001	52770001	0.525717
8	50930001	51030001	0.525698
8	53520001	53620001	0.525642
8	61470001	61570001	0.52401
8	61450001	61550001	0.522121
8	50940001	51040001	0.520557
8	61400001	61500001	0.52018
8	53490001	53590001	0.519968
8	61440001	61540001	0.519702
8	95540001	95640001	0.519476
8	95530001	95630001	0.519455
8	56720001	56820001	0.519448
8	55190001	55290001	0.519018
8	61430001	61530001	0.518956
8	67640001	67740001	0.518472
8	62830001	62930001	0.518123
8	95550001	95650001	0.517928
8	56610001	56710001	0.517676
8	50920001	51020001	0.517452
8	56560001	56660001	0.515868
8	61830001	61930001	0.515247
8	61480001	61580001	0.5146
8	95560001	95660001	0.514432
8	55250001	55350001	0.514051
8	61820001	61920001	0.513574
8	56730001	56830001	0.513342
8	52060001	52160001	0.513327
8	56740001	56840001	0.512975
8	61840001	61940001	0.512285
8	95520001	95620001	0.511975
8	62380001	62480001	0.511929
8	50950001	51050001	0.511717
8	50960001	51060001	0.510354
8	61810001	61910001	0.508459
8	67090001	67190001	0.508045
8	95570001	95670001	0.507421
8	61800001	61900001	0.506386
8	62800001	62900001	0.504778
8	67680001	67780001	0.504563
8	56650001	56750001	0.503895
8	56750001	56850001	0.503809
8	62420001	62520001	0.503644
8	70340001	70440001	0.502637
8	62370001	62470001	0.502383
8	52680001	52780001	0.502318
8	56790001	56890001	0.502099
8	50970001	51070001	0.50148
8	53480001	53580001	0.501397
8	50910001	51010001	0.500779
8	61850001	61950001	0.500287
8	46030001	46130001	0.500039
8	56620001	56720001	0.49968
8	56760001	56860001	0.499475
8	67080001	67180001	0.499444
8	56660001	56760001	0.499395
8	56670001	56770001	0.498495
8	61490001	61590001	0.498432
8	56680001	56780001	0.498008
8	56630001	56730001	0.497912
8	62430001	62530001	0.49789
8	61390001	61490001	0.49729
8	51440001	51540001	0.49695
8	55180001	55280001	0.496361
8	56700001	56800001	0.495981
8	56710001	56810001	0.49578
8	56770001	56870001	0.494203
8	56640001	56740001	0.493875
8	51450001	51550001	0.493431
8	62440001	62540001	0.493215
8	52050001	52150001	0.492542
8	50980001	51080001	0.491856
8	61860001	61960001	0.491486
8	56690001	56790001	0.491032
8	62360001	62460001	0.490742
8	69060001	69160001	0.487887
8	95510001	95610001	0.487804
8	50900001	51000001	0.487083
8	56520001	56620001	0.486937
8	56530001	56630001	0.48686
8	69070001	69170001	0.486814
8	61500001	61600001	0.486134
8	46040001	46140001	0.485144
8	67070001	67170001	0.484801
8	69050001	69150001	0.483685
8	53530001	53630001	0.483193
8	45940001	46040001	0.483156
8	67060001	67160001	0.482647
8	61870001	61970001	0.481732
8	69080001	69180001	0.480806
8	51460001	51560001	0.480009
8	61510001	61610001	0.479118
8	56780001	56880001	0.4787
8	62450001	62550001	0.478685
8	51420001	51520001	0.478628
8	51710001	51810001	0.476722
8	56510001	56610001	0.475425
8	95580001	95680001	0.475022
8	62100001	62200001	0.474434
8	45930001	46030001	0.474241
8	56550001	56650001	0.473632
8	67690001	67790001	0.473466
8	62350001	62450001	0.473371
8	56800001	56900001	0.47236
8	56540001	56640001	0.472341
8	51400001	51500001	0.471328
8	67050001	67150001	0.471304
8	51700001	51800001	0.470923
8	50890001	50990001	0.470694
8	51430001	51530001	0.469866
8	61880001	61980001	0.469659
8	62460001	62560001	0.468619
8	67700001	67800001	0.468267
8	56500001	56600001	0.46812
8	56490001	56590001	0.467654
8	69090001	69190001	0.467124
8	51720001	51820001	0.464991
8	53470001	53570001	0.464297
8	62090001	62190001	0.463831
8	55260001	55360001	0.46309
8	51690001	51790001	0.462978
8	61890001	61990001	0.462955
8	51410001	51510001	0.462887
8	62470001	62570001	0.462632
8	61520001	61620001	0.462598
8	51390001	51490001	0.459419
8	51020001	51120001	0.459048
8	52690001	52790001	0.458969
8	70330001	70430001	0.458655
8	55170001	55270001	0.458505
8	61530001	61630001	0.458238
8	51470001	51570001	0.456842
8	66750001	66850001	0.455553
8	62840001	62940001	0.454851
8	51380001	51480001	0.454681
8	62080001	62180001	0.454464
8	69100001	69200001	0.453983
8	62790001	62890001	0.452863
8	51010001	51110001	0.452602
8	95500001	95600001	0.452203
8	61900001	62000001	0.4515
8	50990001	51090001	0.451121
8	51670001	51770001	0.451001
8	55430001	55530001	0.45039
8	61380001	61480001	0.450248
8	51680001	51780001	0.44987
8	54680001	54780001	0.449314
8	50880001	50980001	0.449305
8	69040001	69140001	0.448985
8	67040001	67140001	0.447847
8	55980001	56080001	0.447712
8	55420001	55520001	0.447656
8	55440001	55540001	0.44762
8	53540001	53640001	0.44674
8	62070001	62170001	0.446503
8	62480001	62580001	0.446186
8	66760001	66860001	0.444542
8	46050001	46150001	0.443809
8	50870001	50970001	0.441441
8	66740001	66840001	0.441324
8	51040001	51140001	0.441269
8	51000001	51100001	0.44095
8	53460001	53560001	0.440923
8	52040001	52140001	0.440029
8	51030001	51130001	0.439888
8	54830001	54930001	0.439752
8	51660001	51760001	0.439643
8	52710001	52810001	0.439345
8	51370001	51470001	0.439268
8	61910001	62010001	0.439252
8	54860001	54960001	0.439155
8	61540001	61640001	0.439083
8	62340001	62440001	0.438479
8	54810001	54910001	0.438448
8	45920001	46020001	0.438269
8	95490001	95590001	0.438004
8	54850001	54950001	0.437856
8	52700001	52800001	0.437333
8	55970001	56070001	0.437325
8	67710001	67810001	0.437262
8	69110001	69210001	0.435702
8	55410001	55510001	0.435329
8	62110001	62210001	0.43521
8	52720001	52820001	0.433474
8	53550001	53650001	0.433403
8	55990001	56090001	0.432864
8	66770001	66870001	0.43251
8	62060001	62160001	0.432424
8	95590001	95690001	0.431437
8	54840001	54940001	0.431037
8	54820001	54920001	0.430999
8	56480001	56580001	0.430315
8	51650001	51750001	0.430211
8	55450001	55550001	0.429279
8	51050001	51150001	0.429094
8	95210001	95310001	0.429066
8	55400001	55500001	0.428954
8	55270001	55370001	0.428779
8	69030001	69130001	0.428413
8	54690001	54790001	0.42835
8	50860001	50960001	0.428206
8	61370001	61470001	0.428092
8	54800001	54900001	0.426342
8	62030001	62130001	0.425536
8	95220001	95320001	0.425326
8	46060001	46160001	0.424909
8	95230001	95330001	0.424818
8	62020001	62120001	0.424623
8	54790001	54890001	0.424073
8	69020001	69120001	0.424025
8	61690001	61790001	0.423394
8	62010001	62110001	0.42334
8	95190001	95290001	0.423168
8	95200001	95300001	0.423095
8	53450001	53550001	0.423054
8	61920001	62020001	0.421712
8	62050001	62150001	0.421201
8	62120001	62220001	0.420521
8	54870001	54970001	0.420249
8	51640001	51740001	0.420149
8	62040001	62140001	0.419732
8	55160001	55260001	0.418886
8	66730001	66830001	0.418672
8	66980001	67080001	0.418671
8	62000001	62100001	0.418573
8	55040001	55140001	0.418097
8	63540001	63640001	0.417814
8	67000001	67100001	0.417084
8	66970001	67070001	0.416955
8	55460001	55560001	0.416641
8	66990001	67090001	0.416609
8	52730001	52830001	0.41484
8	67030001	67130001	0.414623
8	61360001	61460001	0.41397
8	62490001	62590001	0.413581
8	61930001	62030001	0.413476
8	61950001	62050001	0.413119
8	95240001	95340001	0.413041
8	69150001	69250001	0.412715
8	82860001	82960001	0.41268
8	63530001	63630001	0.412225
8	53560001	53660001	0.411807
8	61960001	62060001	0.411157
8	63500001	63600001	0.410749
8	53440001	53540001	0.410445
8	56810001	56910001	0.410352
8	61550001	61650001	0.410254
8	47010001	47110001	0.410188
8	50850001	50950001	0.410006
8	51630001	51730001	0.409865
8	69130001	69230001	0.4097
8	69140001	69240001	0.409188
8	63490001	63590001	0.408777
8	69120001	69220001	0.408594
8	55390001	55490001	0.40817
8	67010001	67110001	0.407925
8	66780001	66880001	0.407533
8	66720001	66820001	0.407311
8	51510001	51610001	0.406841
8	61980001	62080001	0.406259
8	61990001	62090001	0.405919
8	55050001	55150001	0.405861
8	95250001	95350001	0.405738
8	61940001	62040001	0.405625
8	55470001	55570001	0.405373
8	55030001	55130001	0.404599
8	69160001	69260001	0.404496
8	56000001	56100001	0.404161
8	63510001	63610001	0.404092
8	56040001	56140001	0.404032
8	61970001	62070001	0.403779
8	55280001	55380001	0.402682
8	63520001	63620001	0.402087
8	47020001	47120001	0.402019
8	51060001	51160001	0.401389
8	67720001	67820001	0.401313
8	56030001	56130001	0.401281
8	67020001	67120001	0.401042
8	45910001	46010001	0.400939
8	54780001	54880001	0.400762
8	56020001	56120001	0.399909
8	70400001	70500001	0.399318
8	56010001	56110001	0.398994
8	53090001	53190001	0.398839
8	51490001	51590001	0.398383
8	51500001	51600001	0.398079
8	55960001	56060001	0.397643
8	55480001	55580001	0.397428
8	62130001	62230001	0.39737
8	70320001	70420001	0.397326
8	53570001	53670001	0.396797
8	63480001	63580001	0.396097
8	69430001	69530001	0.394601
8	95480001	95580001	0.394591
8	56050001	56150001	0.39429
8	62500001	62600001	0.393686
8	63470001	63570001	0.393405
8	51250001	51350001	0.393172
8	69460001	69560001	0.392906
8	51260001	51360001	0.392843
8	51480001	51580001	0.392842
8	56060001	56160001	0.392105
8	51520001	51620001	0.392058
8	62780001	62880001	0.39201
8	47000001	47100001	0.391858
8	95180001	95280001	0.391522
8	56470001	56570001	0.390863
8	51220001	51320001	0.390436
8	61350001	61450001	0.390435
8	82870001	82970001	0.390285
8	55380001	55480001	0.389931
8	46790001	46890001	0.389906
8	46070001	46170001	0.389649
8	69170001	69270001	0.389546
8	53100001	53200001	0.389393
8	53110001	53210001	0.389242
8	52740001	52840001	0.389227
8	63550001	63650001	0.388595
8	63460001	63560001	0.38833
8	55370001	55470001	0.387319
8	55020001	55120001	0.386543
8	51530001	51630001	0.386162
9	95050001	95150001	0.476061
9	52910001	53010001	0.467826
9	52940001	53040001	0.467313
9	52920001	53020001	0.466096
9	63780001	63880001	0.465598
9	63790001	63890001	0.464215
9	52930001	53030001	0.460992
9	63800001	63900001	0.459195
9	95040001	95140001	0.458736
9	63810001	63910001	0.452853
9	52840001	52940001	0.450896
9	95060001	95160001	0.450158
9	52830001	52930001	0.450125
9	63820001	63920001	0.448707
9	86510001	86610001	0.448121
9	52900001	53000001	0.447435
9	52950001	53050001	0.446452
9	52820001	52920001	0.445135
9	57490001	57590001	0.443604
9	86500001	86600001	0.443527
9	94970001	95070001	0.441452
9	63770001	63870001	0.439427
9	52850001	52950001	0.436258
9	86490001	86590001	0.432232
9	63750001	63850001	0.431875
9	63760001	63860001	0.430939
9	95020001	95120001	0.429733
9	52960001	53060001	0.425918
9	62470001	62570001	0.424347
9	62450001	62550001	0.423816
9	62460001	62560001	0.423623
9	94730001	94830001	0.423612
9	86530001	86630001	0.423594
9	52860001	52960001	0.423492
9	86520001	86620001	0.423485
9	57500001	57600001	0.423296
9	94960001	95060001	0.421999
9	63740001	63840001	0.421075
9	52810001	52910001	0.420901
9	95010001	95110001	0.418612
9	62600001	62700001	0.41857
9	95000001	95100001	0.41799
9	62640001	62740001	0.417556
9	62610001	62710001	0.417412
9	62590001	62690001	0.416893
9	62440001	62540001	0.416139
9	62730001	62830001	0.41601
9	62720001	62820001	0.414641
9	94990001	95090001	0.414361
9	62580001	62680001	0.414069
9	62300001	62400001	0.413873
9	63730001	63830001	0.412517
9	94740001	94840001	0.412099
9	52890001	52990001	0.411114
9	62490001	62590001	0.410753
9	62430001	62530001	0.41035
9	95030001	95130001	0.409901
9	62480001	62580001	0.409459
9	94980001	95080001	0.408936
9	86540001	86640001	0.408619
9	86480001	86580001	0.408595
9	62280001	62380001	0.408189
9	62650001	62750001	0.408179
9	75830001	75930001	0.407777
9	95070001	95170001	0.407385
9	62620001	62720001	0.40708
9	62570001	62670001	0.406826
9	62310001	62410001	0.406806
9	63720001	63820001	0.406532
9	53390001	53490001	0.406472
9	57470001	57570001	0.406218
9	63710001	63810001	0.405391
9	62660001	62760001	0.404928
9	62500001	62600001	0.404798
9	52870001	52970001	0.404508
9	62870001	62970001	0.404313
9	62560001	62660001	0.40322
9	62420001	62520001	0.403091
9	62860001	62960001	0.402761
9	62740001	62840001	0.401784
9	62630001	62730001	0.401065
9	62800001	62900001	0.400742
9	62320001	62420001	0.400647
9	62410001	62510001	0.400491
9	52800001	52900001	0.400134
9	62690001	62790001	0.400054
9	62850001	62950001	0.399285
9	62880001	62980001	0.399147
9	75820001	75920001	0.399138
9	62830001	62930001	0.39895
9	62530001	62630001	0.398883
9	62710001	62810001	0.398623
9	116040001	116140001	0.398583
9	57480001	57580001	0.398509
9	63830001	63930001	0.398484
9	62790001	62890001	0.398004
9	62670001	62770001	0.396673
9	62810001	62910001	0.396439
9	62700001	62800001	0.395865
9	62840001	62940001	0.395864
9	62290001	62390001	0.395599
9	62680001	62780001	0.395475
9	62520001	62620001	0.395284
9	62550001	62650001	0.395085
9	62780001	62880001	0.394078
9	86120001	86220001	0.394048
9	62510001	62610001	0.393332
9	62890001	62990001	0.393296
9	62270001	62370001	0.392222
9	62770001	62870001	0.392184
9	116050001	116150001	0.391829
9	63690001	63790001	0.391724
9	52880001	52980001	0.391356
9	63700001	63800001	0.390837
9	62820001	62920001	0.390792
9	62390001	62490001	0.389243
9	62760001	62860001	0.389225
9	62750001	62850001	0.388796
9	62400001	62500001	0.388042
9	86470001	86570001	0.387796
9	52970001	53070001	0.387467
9	62330001	62430001	0.387277
9	62540001	62640001	0.387204
9	62350001	62450001	0.386702
9	86130001	86230001	0.386355
11	64790001	64890001	0.448949
11	64780001	64880001	0.445843
11	64770001	64870001	0.421087
11	32370001	32470001	0.418381
11	32380001	32480001	0.416848
11	64800001	64900001	0.403273
11	32360001	32460001	0.387186
12	2680001	2780001	0.511045
12	2690001	2790001	0.494085
12	2700001	2800001	0.48404
12	2710001	2810001	0.477627
12	2670001	2770001	0.476239
12	2720001	2820001	0.473535
12	2660001	2760001	0.456025
12	2730001	2830001	0.439606
12	2650001	2750001	0.424784
13	110580001	110680001	0.600766
13	110570001	110670001	0.598987
13	110590001	110690001	0.595037
13	110560001	110660001	0.58952
13	110600001	110700001	0.585801
13	110610001	110710001	0.582265
13	110550001	110650001	0.578737
13	110620001	110720001	0.564697
13	110540001	110640001	0.564616
13	110630001	110730001	0.558789
13	60850001	60950001	0.541759
13	98070001	98170001	0.538666
13	98120001	98220001	0.538652
13	98110001	98210001	0.537602
13	98190001	98290001	0.536852
13	98090001	98190001	0.536073
13	98180001	98280001	0.534691
13	98100001	98200001	0.534421
13	110640001	110740001	0.532498
13	98080001	98180001	0.530954
13	98060001	98160001	0.529768
13	98130001	98230001	0.529296
13	110530001	110630001	0.529018
13	98200001	98300001	0.528286
13	60860001	60960001	0.52781
13	98050001	98150001	0.521539
13	60870001	60970001	0.520777
13	98170001	98270001	0.517457
13	60840001	60940001	0.516899
13	98160001	98260001	0.515439
13	98040001	98140001	0.514669
13	110520001	110620001	0.513473
13	110690001	110790001	0.513173
13	98150001	98250001	0.513022
13	110700001	110800001	0.511831
13	102940001	103040001	0.511468
13	98220001	98320001	0.508265
13	98140001	98240001	0.508094
13	110650001	110750001	0.508049
13	102930001	103030001	0.507309
13	98210001	98310001	0.505966
13	98030001	98130001	0.505796
13	102920001	103020001	0.504607
13	101870001	101970001	0.503898
13	140420001	140520001	0.503771
13	140410001	140510001	0.503204
13	60880001	60980001	0.503013
13	102910001	103010001	0.498474
13	45320001	45420001	0.497602
13	60830001	60930001	0.496163
13	102900001	103000001	0.494762
13	60890001	60990001	0.492651
13	102790001	102890001	0.491911
13	102890001	102990001	0.491199
13	97890001	97990001	0.490716
13	102880001	102980001	0.487642
13	60820001	60920001	0.486698
13	98240001	98340001	0.486093
13	97900001	98000001	0.486
13	101880001	101980001	0.485368
13	110680001	110780001	0.483809
13	97920001	98020001	0.483049
13	110660001	110760001	0.482842
13	97950001	98050001	0.482498
13	102800001	102900001	0.482432
13	97940001	98040001	0.482288
13	45310001	45410001	0.48142
13	60900001	61000001	0.481381
13	102810001	102910001	0.480207
13	102780001	102880001	0.479592
13	45330001	45430001	0.478456
13	110510001	110610001	0.478056
13	102950001	103050001	0.47728
13	60810001	60910001	0.475106
13	98230001	98330001	0.47335
13	140400001	140500001	0.47316
13	98020001	98120001	0.471859
13	97960001	98060001	0.471578
13	97930001	98030001	0.470844
13	101690001	101790001	0.470412
13	97910001	98010001	0.470155
13	101700001	101800001	0.469608
13	102770001	102870001	0.469288
13	101560001	101660001	0.468091
13	108370001	108470001	0.467197
13	102870001	102970001	0.466903
13	110670001	110770001	0.466471
13	101680001	101780001	0.466462
13	110500001	110600001	0.466132
13	101710001	101810001	0.462975
13	110490001	110590001	0.462461
13	101860001	101960001	0.462387
13	110460001	110560001	0.462104
13	110470001	110570001	0.46133
13	98010001	98110001	0.461139
13	98250001	98350001	0.459795
13	101600001	101700001	0.458515
13	97970001	98070001	0.45842
13	101550001	101650001	0.45841
13	108360001	108460001	0.457071
13	110430001	110530001	0.456754
13	101720001	101820001	0.456507
13	102820001	102920001	0.455732
13	132840001	132940001	0.455077
13	110480001	110580001	0.454798
13	102850001	102950001	0.454634
13	101730001	101830001	0.454251
13	101580001	101680001	0.453501
13	102860001	102960001	0.453185
13	101590001	101690001	0.453023
13	101760001	101860001	0.452929
13	108350001	108450001	0.452864
13	32240001	32340001	0.452249
13	102830001	102930001	0.450952
13	101570001	101670001	0.450432
13	140430001	140530001	0.450071
13	101630001	101730001	0.44944
13	101740001	101840001	0.449202
13	110710001	110810001	0.448729
13	110420001	110520001	0.448669
13	60910001	61010001	0.447548
13	108340001	108440001	0.447452
13	132850001	132950001	0.447357
13	101750001	101850001	0.447144
13	102760001	102860001	0.446723
13	102840001	102940001	0.445842
13	97980001	98080001	0.445763
13	101640001	101740001	0.445241
13	140390001	140490001	0.445171
13	101670001	101770001	0.444465
13	101620001	101720001	0.443871
13	101540001	101640001	0.443744
13	108380001	108480001	0.443461
13	98000001	98100001	0.443052
13	108330001	108430001	0.44288
13	32250001	32350001	0.442747
13	110450001	110550001	0.441819
13	119920001	120020001	0.439662
13	45340001	45440001	0.437396
13	110440001	110540001	0.435112
13	101530001	101630001	0.434882
13	101650001	101750001	0.434665
13	124830001	124930001	0.434474
13	101610001	101710001	0.43434
13	132830001	132930001	0.434329
13	32230001	32330001	0.433999
13	45300001	45400001	0.432954
13	37780001	37880001	0.432671
13	108400001	108500001	0.432601
13	101850001	101950001	0.432499
13	37790001	37890001	0.431534
13	140380001	140480001	0.431459
13	124850001	124950001	0.430843
13	132860001	132960001	0.429819
13	32260001	32360001	0.429062
13	124840001	124940001	0.428751
13	77310001	77410001	0.428042
13	97990001	98090001	0.426914
13	37800001	37900001	0.425801
13	60800001	60900001	0.425523
13	108390001	108490001	0.425371
13	112070001	112170001	0.423634
13	32220001	32320001	0.42309
13	110720001	110820001	0.422988
13	45350001	45450001	0.422627
13	140370001	140470001	0.422048
13	97730001	97830001	0.420999
13	140360001	140460001	0.420871
13	37770001	37870001	0.420374
13	97880001	97980001	0.420188
13	33760001	33860001	0.419978
13	101660001	101760001	0.419855
13	124870001	124970001	0.419804
13	101520001	101620001	0.418633
13	124860001	124960001	0.418404
13	97740001	97840001	0.417678
13	102960001	103060001	0.415775
13	112060001	112160001	0.415207
13	97750001	97850001	0.413609
13	97720001	97820001	0.413295
13	132870001	132970001	0.413091
13	32270001	32370001	0.412635
13	101770001	101870001	0.411866
13	108320001	108420001	0.411791
13	101840001	101940001	0.411274
13	112050001	112150001	0.41017
13	60790001	60890001	0.409525
13	132820001	132920001	0.409305
13	119930001	120030001	0.409185
13	60920001	61020001	0.409136
13	112040001	112140001	0.408906
13	140350001	140450001	0.40885
13	124820001	124920001	0.408849
13	102750001	102850001	0.407446
13	37810001	37910001	0.406927
13	33750001	33850001	0.406869
13	119910001	120010001	0.406448
13	101810001	101910001	0.406245
13	35080001	35180001	0.406005
13	77320001	77420001	0.405283
13	101510001	101610001	0.40446
13	38420001	38520001	0.404366
13	38410001	38510001	0.404333
13	101820001	101920001	0.404308
13	108410001	108510001	0.403847
13	124880001	124980001	0.403227
13	38640001	38740001	0.402026
13	37820001	37920001	0.401766
13	38620001	38720001	0.401756
13	119900001	120000001	0.401201
13	110410001	110510001	0.399747
13	140340001	140440001	0.399296
13	37760001	37860001	0.398939
13	38400001	38500001	0.398823
13	108310001	108410001	0.398766
13	132880001	132980001	0.398628
13	112080001	112180001	0.398545
13	132810001	132910001	0.398395
13	35070001	35170001	0.398382
13	132790001	132890001	0.398001
13	38430001	38530001	0.39799
13	38630001	38730001	0.39643
13	45290001	45390001	0.396197
13	38650001	38750001	0.395711
13	33740001	33840001	0.39344
13	101800001	101900001	0.39327
13	140440001	140540001	0.39305
13	132990001	133090001	0.392742
13	110730001	110830001	0.392714
13	124890001	124990001	0.392676
13	110370001	110470001	0.392266
13	112030001	112130001	0.391259
13	110390001	110490001	0.390202
13	132900001	133000001	0.390022
13	110380001	110480001	0.389905
13	108630001	108730001	0.389817
13	39260001	39360001	0.389768
13	132780001	132880001	0.388733
13	38390001	38490001	0.388702
13	35060001	35160001	0.388655
13	138920001	139020001	0.388118
13	110360001	110460001	0.388088
13	32280001	32380001	0.388011
13	108640001	108740001	0.387787
13	101830001	101930001	0.387336
13	35050001	35150001	0.386271
13	119890001	119990001	0.385962
14	96420001	96520001	0.639591
14	96410001	96510001	0.570415
14	75980001	76080001	0.569819
14	75970001	76070001	0.564354
14	96430001	96530001	0.560352
14	96400001	96500001	0.549977
14	76000001	76100001	0.547977
14	95880001	95980001	0.546304
14	76020001	76120001	0.546026
14	76030001	76130001	0.545959
14	45210001	45310001	0.545759
14	76010001	76110001	0.545244
14	75990001	76090001	0.544216
14	45230001	45330001	0.54343
14	45220001	45320001	0.542043
14	45200001	45300001	0.537998
14	75960001	76060001	0.531899
14	45190001	45290001	0.530368
14	76040001	76140001	0.528765
14	76050001	76150001	0.517899
14	95770001	95870001	0.510072
14	75950001	76050001	0.509672
14	96390001	96490001	0.506062
14	39740001	39840001	0.502074
14	95890001	95990001	0.501538
14	95790001	95890001	0.500012
14	39750001	39850001	0.499615
14	39730001	39830001	0.499109
14	96440001	96540001	0.499035
14	95670001	95770001	0.496412
14	39720001	39820001	0.496151
14	45180001	45280001	0.495937
14	45240001	45340001	0.495053
14	95780001	95880001	0.494542
14	95760001	95860001	0.494403
14	39710001	39810001	0.493915
14	75940001	76040001	0.493908
14	95800001	95900001	0.493651
14	39700001	39800001	0.491649
14	39760001	39860001	0.491033
14	68250001	68350001	0.490944
14	95660001	95760001	0.48971
14	76060001	76160001	0.488838
14	39690001	39790001	0.479734
14	95750001	95850001	0.477687
14	75930001	76030001	0.477503
14	68270001	68370001	0.47471
14	68260001	68360001	0.47411
14	95810001	95910001	0.47279
14	75920001	76020001	0.467339
14	51570001	51670001	0.465761
14	39770001	39870001	0.462879
14	68280001	68380001	0.460194
14	68240001	68340001	0.459011
14	95830001	95930001	0.458959
14	96790001	96890001	0.458588
14	45250001	45350001	0.458374
14	95860001	95960001	0.457307
14	96800001	96900001	0.457044
14	95820001	95920001	0.45701
14	95870001	95970001	0.456951
14	95740001	95840001	0.456362
14	95680001	95780001	0.455876
14	95840001	95940001	0.453202
14	96810001	96910001	0.452266
14	101850001	101950001	0.451254
14	96380001	96480001	0.451148
14	76070001	76170001	0.450225
14	39680001	39780001	0.44982
14	95730001	95830001	0.449183
14	101840001	101940001	0.449015
14	96820001	96920001	0.447451
14	95850001	95950001	0.447239
14	96780001	96880001	0.445919
14	96450001	96550001	0.442629
14	95720001	95820001	0.440622
14	68290001	68390001	0.440513
14	45260001	45360001	0.438622
[truncated: 259 more rows]
