# Supplementary material for: Population Structure and Selection Signatures in Chinese Indigenous Zhaotong Pigs Revealed by Whole-Genome Resequencing
Source: Animals (Basel). 2024 Oct 30;14(21):3129. doi: 10.3390/ani14213129 (PMC11544797; doi:10.3390/ani14213129)
Supplement: Supplementary file 1 [file animals-14-03129-s001.zip › Table S4.xlsx]

## Sheet: Sheet1
chr	start	end	π ratio
1	213450001	213550001	5.76099
1	213460001	213560001	5.68084
1	213440001	213540001	5.25246
1	73850001	73950001	5.01454
1	213470001	213570001	4.5313
1	199630001	199730001	4.16567
1	200150001	200250001	4.16339
1	73860001	73960001	4.14506
1	199620001	199720001	3.85869
1	79050001	79150001	3.78349
1	199610001	199710001	3.74389
1	199640001	199740001	3.67932
1	79040001	79140001	3.6408
1	209300001	209400001	3.57867
1	200160001	200260001	3.53171
1	209320001	209420001	3.4752
1	211790001	211890001	3.39837
1	213430001	213530001	3.38581
1	211800001	211900001	3.3503
1	209290001	209390001	3.33348
1	73870001	73970001	3.247
1	200170001	200270001	3.21265
1	209310001	209410001	3.20854
1	211780001	211880001	3.13724
1	209280001	209380001	3.12004
1	211810001	211910001	3.09172
1	199600001	199700001	3.09113
1	199590001	199690001	3.00452
1	209330001	209430001	2.98945
1	73880001	73980001	2.91522
1	199650001	199750001	2.90991
1	209270001	209370001	2.90278
1	200140001	200240001	2.84618
1	219030001	219130001	2.83456
1	199580001	199680001	2.82924
1	211820001	211920001	2.81387
1	219040001	219140001	2.79151
1	79030001	79130001	2.75493
1	199560001	199660001	2.7447
1	79060001	79160001	2.71598
1	199570001	199670001	2.7012
1	219070001	219170001	2.69665
1	73840001	73940001	2.6873
1	211740001	211840001	2.66722
1	219060001	219160001	2.6579
1	219020001	219120001	2.65095
1	211770001	211870001	2.64457
1	200130001	200230001	2.63119
1	212020001	212120001	2.62475
1	219050001	219150001	2.62442
1	212010001	212110001	2.5977
1	211730001	211830001	2.59603
1	233570001	233670001	2.58603
1	211750001	211850001	2.58329
1	211760001	211860001	2.57151
1	209340001	209440001	2.56701
1	209350001	209450001	2.54814
1	233580001	233680001	2.527
1	144970001	145070001	2.51873
1	170490001	170590001	2.49641
1	144980001	145080001	2.49579
1	144990001	145090001	2.48469
1	219080001	219180001	2.48281
1	170500001	170600001	2.48146
1	211710001	211810001	2.47043
1	167770001	167870001	2.4682
1	219150001	219250001	2.46461
1	73890001	73990001	2.45761
1	209260001	209360001	2.44864
1	219140001	219240001	2.44421
1	211830001	211930001	2.42345
1	179920001	180020001	2.42324
1	212000001	212100001	2.41713
1	211720001	211820001	2.41399
1	209120001	209220001	2.40046
1	62200001	62300001	2.37221
1	233560001	233660001	2.3696
1	144960001	145060001	2.36751
1	219010001	219110001	2.36161
1	211650001	211750001	2.35763
1	170510001	170610001	2.353
1	219100001	219200001	2.35224
1	209360001	209460001	2.34396
1	62210001	62310001	2.34258
1	219160001	219260001	2.33731
1	209110001	209210001	2.33272
1	219170001	219270001	2.33219
1	211630001	211730001	2.32806
1	179910001	180010001	2.30084
1	209150001	209250001	2.29906
1	145000001	145100001	2.29374
1	184390001	184490001	2.29311
1	144950001	145050001	2.28669
1	219180001	219280001	2.28542
1	209140001	209240001	2.28347
1	179930001	180030001	2.28288
1	61670001	61770001	2.28243
1	170480001	170580001	2.27915
1	184400001	184500001	2.27806
1	61640001	61740001	2.27695
1	61660001	61760001	2.27008
1	62220001	62320001	2.26998
1	199550001	199650001	2.26949
1	209250001	209350001	2.26895
1	211990001	212090001	2.26815
1	167780001	167880001	2.26404
1	219090001	219190001	2.25767
1	144940001	145040001	2.25721
1	211660001	211760001	2.25618
1	199910001	200010001	2.25291
1	184380001	184480001	2.24807
1	213480001	213580001	2.24687
1	209130001	209230001	2.24613
1	219120001	219220001	2.2455
1	211620001	211720001	2.24459
1	211640001	211740001	2.24126
1	212030001	212130001	2.23932
1	61650001	61750001	2.22912
1	61630001	61730001	2.2253
1	62230001	62330001	2.22488
1	62190001	62290001	2.22454
1	211670001	211770001	2.21509
1	167760001	167860001	2.20485
1	211840001	211940001	2.2011
1	219110001	219210001	2.19705
1	184430001	184530001	2.19404
1	211600001	211700001	2.19323
1	219130001	219230001	2.18632
1	184410001	184510001	2.18629
1	94090001	94190001	2.18491
1	61680001	61780001	2.1789
1	213420001	213520001	2.17661
1	210160001	210260001	2.17529
1	211700001	211800001	2.17359
1	55870001	55970001	2.16574
1	145010001	145110001	2.16355
1	207060001	207160001	2.16186
1	126090001	126190001	2.1604
1	209240001	209340001	2.15716
1	209100001	209200001	2.15559
1	211680001	211780001	2.15058
1	62240001	62340001	2.14839
1	211690001	211790001	2.14794
1	94080001	94180001	2.14025
1	211980001	212080001	2.13783
1	211590001	211690001	2.13765
1	199900001	200000001	2.13642
1	184440001	184540001	2.13323
1	62260001	62360001	2.1331
1	55890001	55990001	2.12911
1	126110001	126210001	2.12737
1	199920001	200020001	2.12467
1	179900001	180000001	2.12418
1	219000001	219100001	2.12108
1	199890001	199990001	2.11629
1	219210001	219310001	2.11293
1	199540001	199640001	2.11133
1	62250001	62350001	2.11057
1	233550001	233650001	2.10947
1	184420001	184520001	2.10648
1	144930001	145030001	2.09888
1	200120001	200220001	2.09857
1	200110001	200210001	2.09852
1	170470001	170570001	2.09506
1	126100001	126200001	2.09354
1	184370001	184470001	2.08834
1	55880001	55980001	2.08472
1	79020001	79120001	2.07183
1	219190001	219290001	2.06365
1	209090001	209190001	2.05969
1	170520001	170620001	2.05844
1	55860001	55960001	2.05843
1	55940001	56040001	2.05809
1	211580001	211680001	2.0537
1	184060001	184160001	2.04743
1	211560001	211660001	2.04219
1	200180001	200280001	2.04156
1	211610001	211710001	2.03817
1	211570001	211670001	2.03697
1	199500001	199600001	2.02836
1	207080001	207180001	2.02274
1	55900001	56000001	2.02134
1	218990001	219090001	2.021
1	62180001	62280001	2.02083
1	55850001	55950001	2.02079
1	199520001	199620001	2.01644
1	184450001	184550001	2.00845
1	207070001	207170001	2.00583
1	210170001	210270001	2.00543
1	212040001	212140001	2.00341
1	207120001	207220001	2.0025
1	233590001	233690001	2.00078
1	55950001	56050001	1.99749
1	39180001	39280001	1.99625
1	179940001	180040001	1.99
1	207130001	207230001	1.9883
1	62270001	62370001	1.9844
1	219200001	219300001	1.98346
1	199510001	199610001	1.98305
1	200100001	200200001	1.98263
1	211970001	212070001	1.98248
1	209230001	209330001	1.98071
1	207110001	207210001	1.98063
1	207090001	207190001	1.98048
1	48600001	48700001	1.97971
1	207100001	207200001	1.97896
1	39200001	39300001	1.97567
1	199490001	199590001	1.97533
1	210150001	210250001	1.9742
1	39210001	39310001	1.97334
1	209490001	209590001	1.96964
1	94070001	94170001	1.96827
1	207050001	207150001	1.96826
1	202020001	202120001	1.95585
1	199530001	199630001	1.95427
1	179890001	179990001	1.95035
1	144920001	145020001	1.94932
1	209080001	209180001	1.94896
1	48610001	48710001	1.94682
1	209440001	209540001	1.94623
1	200950001	201050001	1.94588
1	39220001	39320001	1.94473
1	200190001	200290001	1.94247
1	209370001	209470001	1.9416
1	55930001	56030001	1.9412
1	212050001	212150001	1.93689
1	55830001	55930001	1.93575
1	233620001	233720001	1.93508
1	233660001	233760001	1.93309
1	73900001	74000001	1.9324
1	55960001	56060001	1.93074
1	157020001	157120001	1.9298
1	184070001	184170001	1.92943
1	184460001	184560001	1.92856
1	184360001	184460001	1.92842
1	55820001	55920001	1.92146
1	209160001	209260001	1.92043
1	184520001	184620001	1.91853
1	184470001	184570001	1.91651
1	210180001	210280001	1.9164
1	61620001	61720001	1.91581
1	184350001	184450001	1.91443
1	157030001	157130001	1.91258
1	55840001	55940001	1.91162
1	48590001	48690001	1.91159
1	233640001	233740001	1.91018
1	94100001	94200001	1.90785
1	233540001	233640001	1.90388
1	199480001	199580001	1.90384
1	39190001	39290001	1.90198
1	200200001	200300001	1.89806
1	61690001	61790001	1.89472
1	233610001	233710001	1.88906
1	219220001	219320001	1.88389
1	199470001	199570001	1.88379
1	233600001	233700001	1.88289
1	233630001	233730001	1.88125
1	184500001	184600001	1.88055
1	184510001	184610001	1.8789
1	170460001	170560001	1.87888
1	55920001	56020001	1.87732
1	201990001	202090001	1.87426
1	216780001	216880001	1.87339
1	209500001	209600001	1.87111
1	209430001	209530001	1.86982
1	216450001	216550001	1.86456
1	233650001	233750001	1.86291
1	216460001	216560001	1.86265
1	62280001	62380001	1.86219
1	204480001	204580001	1.8619
1	202000001	202100001	1.861
1	55970001	56070001	1.86048
1	211850001	211950001	1.85852
1	210190001	210290001	1.85729
1	202010001	202110001	1.85552
1	209480001	209580001	1.85411
1	200940001	201040001	1.8482
1	207040001	207140001	1.84657
1	209410001	209510001	1.84619
1	41520001	41620001	1.84565
1	48620001	48720001	1.84526
1	55810001	55910001	1.84133
1	126120001	126220001	1.84043
1	199930001	200030001	1.84033
1	199330001	199430001	1.84008
1	202030001	202130001	1.83991
1	62170001	62270001	1.8323
1	184530001	184630001	1.82776
1	73830001	73930001	1.82736
1	201980001	202080001	1.82591
1	184480001	184580001	1.82391
1	213490001	213590001	1.82328
1	79070001	79170001	1.82277
1	204470001	204570001	1.82175
1	201830001	201930001	1.81799
1	200960001	201060001	1.81786
1	219230001	219330001	1.81698
1	209420001	209520001	1.81523
1	167790001	167890001	1.81418
1	200090001	200190001	1.81408
1	184540001	184640001	1.81318
1	55690001	55790001	1.81068
1	209070001	209170001	1.8095
1	55710001	55810001	1.80725
1	211550001	211650001	1.80526
1	209170001	209270001	1.80476
1	216790001	216890001	1.8047
1	184340001	184440001	1.80452
1	38160001	38260001	1.80278
1	216730001	216830001	1.80274
1	55700001	55800001	1.80123
1	201840001	201940001	1.80089
1	55720001	55820001	1.80051
1	184490001	184590001	1.80032
1	209450001	209550001	1.79881
1	66190001	66290001	1.79695
1	204490001	204590001	1.7936
1	216770001	216870001	1.79317
1	55740001	55840001	1.79194
1	211540001	211640001	1.79051
1	157010001	157110001	1.78847
1	55730001	55830001	1.7872
1	204500001	204600001	1.78292
1	48580001	48680001	1.78287
1	207140001	207240001	1.78265
1	39230001	39330001	1.78255
1	199880001	199980001	1.78149
1	216740001	216840001	1.78029
1	55760001	55860001	1.78026
1	201860001	201960001	1.78022
1	55910001	56010001	1.77736
1	201820001	201920001	1.77538
1	209470001	209570001	1.77502
1	201010001	201110001	1.77447
1	184330001	184430001	1.77406
1	61610001	61710001	1.77185
1	218980001	219080001	1.77095
1	184080001	184180001	1.76994
1	55680001	55780001	1.769
1	39170001	39270001	1.76226
1	200970001	201070001	1.76147
1	233670001	233770001	1.76099
1	210140001	210240001	1.76064
1	200080001	200180001	1.76057
1	204460001	204560001	1.76015
1	201850001	201950001	1.75921
1	109950001	110050001	1.75845
1	184290001	184390001	1.75728
1	209460001	209560001	1.7566
1	200370001	200470001	1.75641
1	200410001	200510001	1.75557
1	216800001	216900001	1.75391
1	216750001	216850001	1.75352
1	184320001	184420001	1.75312
1	157040001	157140001	1.75249
1	109960001	110060001	1.75217
1	48630001	48730001	1.752
1	199340001	199440001	1.75072
1	213500001	213600001	1.7501
1	108450001	108550001	1.75005
1	184300001	184400001	1.74718
1	41530001	41630001	1.74694
1	209380001	209480001	1.7462
1	126080001	126180001	1.74496
1	199370001	199470001	1.74336
1	167710001	167810001	1.743
1	184310001	184410001	1.74218
1	200400001	200500001	1.74175
1	145020001	145120001	1.74124
1	201020001	201120001	1.73916
1	167720001	167820001	1.7381
1	55800001	55900001	1.73736
1	102930001	103030001	1.73666
1	170450001	170550001	1.73546
1	209180001	209280001	1.73489
1	211860001	211960001	1.73201
1	199380001	199480001	1.732
1	199350001	199450001	1.73162
1	201970001	202070001	1.73015
1	55980001	56080001	1.72909
1	216470001	216570001	1.72794
1	184680001	184780001	1.7266
1	184550001	184650001	1.72472
1	200380001	200480001	1.72401
1	179950001	180050001	1.72364
1	210210001	210310001	1.72289
1	167750001	167850001	1.72284
1	216760001	216860001	1.72278
1	62290001	62390001	1.72273
1	170530001	170630001	1.72252
1	184670001	184770001	1.72238
1	126130001	126230001	1.72174
1	200420001	200520001	1.71866
1	36170001	36270001	1.71835
1	211960001	212060001	1.71394
1	55750001	55850001	1.70997
1	210200001	210300001	1.70949
1	209210001	209310001	1.70699
1	184050001	184150001	1.70559
1	55770001	55870001	1.70271
1	48660001	48760001	1.69892
1	209190001	209290001	1.6987
1	200070001	200170001	1.69818
1	201030001	201130001	1.69622
1	209060001	209160001	1.69252
1	94120001	94220001	1.69166
1	108440001	108540001	1.69132
1	109970001	110070001	1.69015
1	207030001	207130001	1.69001
1	184690001	184790001	1.6898
1	184660001	184760001	1.68971
1	94110001	94210001	1.68926
1	209390001	209490001	1.68829
1	199940001	200040001	1.68649
1	200980001	201080001	1.68592
1	73910001	74010001	1.68561
1	199870001	199970001	1.68332
1	94060001	94160001	1.68303
1	199390001	199490001	1.68231
1	167740001	167840001	1.68215
1	200390001	200490001	1.68215
1	201040001	201140001	1.68206
1	199320001	199420001	1.68146
1	233530001	233630001	1.67972
1	41540001	41640001	1.67955
1	184650001	184750001	1.6762
1	209200001	209300001	1.67414
1	184560001	184660001	1.67371
1	216810001	216910001	1.67349
1	109980001	110080001	1.67072
1	210810001	210910001	1.6692
1	201000001	201100001	1.66766
1	167730001	167830001	1.66575
1	170540001	170640001	1.66563
1	199360001	199460001	1.66515
1	216480001	216580001	1.66512
1	184090001	184190001	1.66384
1	201960001	202060001	1.66288
1	48670001	48770001	1.66226
1	66200001	66300001	1.662
1	201050001	201150001	1.66182
1	36160001	36260001	1.66172
1	109940001	110040001	1.66158
1	199460001	199560001	1.66011
1	212060001	212160001	1.65821
1	209400001	209500001	1.65684
1	102920001	103020001	1.65249
1	48640001	48740001	1.65124
1	55650001	55750001	1.65037
1	201060001	201160001	1.64983
1	55780001	55880001	1.64869
1	202420001	202520001	1.64844
1	39240001	39340001	1.64758
1	211950001	212050001	1.64645
1	213510001	213610001	1.64571
1	167700001	167800001	1.64553
1	201810001	201910001	1.64513
1	200210001	200310001	1.6445
1	210850001	210950001	1.64264
1	184640001	184740001	1.64156
1	62300001	62400001	1.63815
1	213410001	213510001	1.636
1	55670001	55770001	1.63468
1	184700001	184800001	1.63393
1	55790001	55890001	1.63374
1	89270001	89370001	1.63367
1	199450001	199550001	1.63336
1	211510001	211610001	1.63326
1	209220001	209320001	1.63314
1	202430001	202530001	1.63309
1	66180001	66280001	1.63284
1	199310001	199410001	1.63027
1	94350001	94450001	1.62846
1	215220001	215320001	1.62783
1	184620001	184720001	1.62758
1	48650001	48750001	1.62741
1	215250001	215350001	1.62676
1	41590001	41690001	1.62655
1	171240001	171340001	1.62634
1	106020001	106120001	1.62583
1	216490001	216590001	1.62437
1	102940001	103040001	1.62171
1	61600001	61700001	1.62144
1	184630001	184730001	1.61929
1	210840001	210940001	1.61892
1	184590001	184690001	1.61833
1	102910001	103010001	1.61463
1	106000001	106100001	1.61385
1	201070001	201170001	1.61299
1	62160001	62260001	1.61131
1	209510001	209610001	1.61008
1	210130001	210230001	1.60913
1	201080001	201180001	1.6087
1	199950001	200050001	1.6083
1	48570001	48670001	1.6068
1	184610001	184710001	1.60652
1	200430001	200530001	1.60617
1	171230001	171330001	1.60589
1	204510001	204610001	1.60545
1	184100001	184200001	1.60518
1	199400001	199500001	1.60497
1	210860001	210960001	1.60451
1	210820001	210920001	1.60245
1	216720001	216820001	1.60082
1	215210001	215310001	1.60073
1	202040001	202140001	1.60015
1	210220001	210320001	1.5996
1	66210001	66310001	1.59942
1	41510001	41610001	1.59937
1	199280001	199380001	1.5991
1	167640001	167740001	1.59796
1	184580001	184680001	1.5976
1	211530001	211630001	1.59754
1	38190001	38290001	1.59674
1	200360001	200460001	1.59664
1	200990001	201090001	1.59514
1	210800001	210900001	1.59454
1	199290001	199390001	1.59387
1	199440001	199540001	1.59335
1	41600001	41700001	1.59157
1	181140001	181240001	1.5912
1	36180001	36280001	1.58883
1	94130001	94230001	1.58784
1	202440001	202540001	1.58738
1	201090001	201190001	1.58345
1	39250001	39350001	1.58328
1	199860001	199960001	1.58301
1	213520001	213620001	1.58226
1	201950001	202050001	1.5821
1	184280001	184380001	1.58194
1	157050001	157150001	1.58067
1	211940001	212040001	1.57951
1	63120001	63220001	1.57945
1	181130001	181230001	1.5786
1	215230001	215330001	1.57699
1	106030001	106130001	1.57547
1	55640001	55740001	1.57506
1	70290001	70390001	1.57487
1	212500001	212600001	1.57397
1	106010001	106110001	1.57328
1	199300001	199400001	1.57312
1	55630001	55730001	1.5722
1	55660001	55760001	1.57161
1	200060001	200160001	1.57147
1	216500001	216600001	1.57119
1	202410001	202510001	1.57113
1	102890001	102990001	1.56898
1	38200001	38300001	1.56877
1	210830001	210930001	1.56875
1	61700001	61800001	1.56852
1	66220001	66320001	1.5665
1	219240001	219340001	1.56617
1	216440001	216540001	1.56542
1	171220001	171320001	1.56432
1	48680001	48780001	1.56428
1	186540001	186640001	1.56423
1	184570001	184670001	1.56223
1	170440001	170540001	1.56106
1	181150001	181250001	1.56046
1	61420001	61520001	1.56028
1	211870001	211970001	1.55941
1	102900001	103000001	1.55901
1	79010001	79110001	1.55899
1	212520001	212620001	1.5576
1	70280001	70380001	1.55731
1	62150001	62250001	1.5573
1	200220001	200320001	1.55698
1	41580001	41680001	1.55645
1	38180001	38280001	1.55628
1	184600001	184700001	1.55616
1	211520001	211620001	1.55598
1	210120001	210220001	1.55546
1	62310001	62410001	1.55492
1	202450001	202550001	1.55286
1	209520001	209620001	1.55048
1	233200001	233300001	1.55022
1	186530001	186630001	1.54744
1	126140001	126240001	1.54725
1	179880001	179980001	1.54631
1	105990001	106090001	1.54478
1	167650001	167750001	1.54319
1	204450001	204550001	1.54311
1	41550001	41650001	1.54257
1	41570001	41670001	1.54237
1	73820001	73920001	1.54083
1	41610001	41710001	1.54066
1	171250001	171350001	1.54056
1	170550001	170650001	1.54054
1	212510001	212610001	1.53755
1	38150001	38250001	1.53722
1	215240001	215340001	1.53645
1	36210001	36310001	1.53587
2	66660001	66760001	3.71597
2	66640001	66740001	3.5013
2	66650001	66750001	3.48494
2	66670001	66770001	3.10103
2	66630001	66730001	3.00422
2	66680001	66780001	2.91455
2	66620001	66720001	2.83477
2	66690001	66790001	2.72338
2	66610001	66710001	2.37739
2	78510001	78610001	2.1686
2	64400001	64500001	2.15735
2	64390001	64490001	2.14082
2	66700001	66800001	2.09411
2	78520001	78620001	2.0913
2	64380001	64480001	2.01061
2	78130001	78230001	2.00559
2	64410001	64510001	1.9426
2	66710001	66810001	1.91708
2	78140001	78240001	1.90642
2	78530001	78630001	1.82501
2	69380001	69480001	1.81551
2	70360001	70460001	1.80692
2	70350001	70450001	1.79397
2	64370001	64470001	1.78965
2	69370001	69470001	1.77748
2	64420001	64520001	1.76934
2	70330001	70430001	1.76777
2	70340001	70440001	1.73255
2	70390001	70490001	1.72848
2	70370001	70470001	1.7264
2	29400001	29500001	1.72371
2	78500001	78600001	1.7208
2	70410001	70510001	1.71876
2	29410001	29510001	1.7057
2	66720001	66820001	1.69863
2	78120001	78220001	1.69573
2	70400001	70500001	1.68825
2	70380001	70480001	1.68581
2	78150001	78250001	1.68544
2	29390001	29490001	1.68212
2	66600001	66700001	1.68197
2	71650001	71750001	1.68045
2	70160001	70260001	1.68033
2	70190001	70290001	1.68013
2	71640001	71740001	1.66903
2	63830001	63930001	1.66127
2	69390001	69490001	1.65373
2	70200001	70300001	1.64939
2	70170001	70270001	1.63877
2	70180001	70280001	1.63245
2	70320001	70420001	1.63235
2	70150001	70250001	1.62551
2	78540001	78640001	1.61863
2	69400001	69500001	1.61861
2	63080001	63180001	1.61151
2	29380001	29480001	1.61109
2	63820001	63920001	1.60037
2	69360001	69460001	1.59597
2	69350001	69450001	1.59345
2	63700001	63800001	1.59133
2	69410001	69510001	1.59126
2	111010001	111110001	1.59005
2	64250001	64350001	1.58328
2	66730001	66830001	1.57965
2	29360001	29460001	1.57699
2	63090001	63190001	1.56485
2	70210001	70310001	1.56161
2	70420001	70520001	1.55748
2	29350001	29450001	1.55528
2	111000001	111100001	1.55415
2	64240001	64340001	1.54903
2	63690001	63790001	1.54519
2	29340001	29440001	1.5374
3	79860001	79960001	2.10669
3	79850001	79950001	2.03444
3	79870001	79970001	1.96853
3	79840001	79940001	1.8688
3	30900001	31000001	1.8509
3	30890001	30990001	1.83453
3	56420001	56520001	1.80269
3	30910001	31010001	1.76439
3	30880001	30980001	1.75611
3	79880001	79980001	1.73339
3	79830001	79930001	1.72186
3	79820001	79920001	1.72078
3	30870001	30970001	1.71915
3	30100001	30200001	1.717
3	72200001	72300001	1.71403
3	72190001	72290001	1.71317
3	30090001	30190001	1.7112
3	43920001	44020001	1.68486
3	79890001	79990001	1.66107
3	72210001	72310001	1.65866
3	30920001	31020001	1.65776
3	43930001	44030001	1.65474
3	56410001	56510001	1.65139
3	37850001	37950001	1.6503
3	30110001	30210001	1.64579
3	79810001	79910001	1.63819
3	43910001	44010001	1.61668
3	43700001	43800001	1.61117
3	30080001	30180001	1.60591
3	79800001	79900001	1.58804
3	30860001	30960001	1.57391
3	72180001	72280001	1.5691
3	72220001	72320001	1.56505
3	30930001	31030001	1.56341
3	79900001	80000001	1.56063
3	23130001	23230001	1.53869
4	59860001	59960001	5.10349
4	59870001	59970001	4.29813
4	59850001	59950001	4.26856
4	59840001	59940001	3.54537
4	101300001	101400001	3.23427
4	29770001	29870001	3.19163
4	59830001	59930001	3.16859
4	53570001	53670001	3.0484
4	59880001	59980001	3.04331
4	53540001	53640001	3.02431
4	29800001	29900001	3.01232
4	29830001	29930001	2.97999
4	29810001	29910001	2.96896
4	53560001	53660001	2.94466
4	29780001	29880001	2.93246
4	53580001	53680001	2.93021
4	29790001	29890001	2.92618
4	53590001	53690001	2.91561
4	53550001	53650001	2.91205
4	29820001	29920001	2.86499
4	53600001	53700001	2.81598
4	101290001	101390001	2.80588
4	29840001	29940001	2.67737
4	101310001	101410001	2.49523
4	59820001	59920001	2.39017
4	59890001	59990001	2.33342
4	53610001	53710001	2.32605
4	53530001	53630001	2.23766
4	29760001	29860001	2.23733
4	51460001	51560001	2.13194
4	51470001	51570001	2.13029
4	51480001	51580001	2.01529
4	80090001	80190001	1.98205
4	29850001	29950001	1.98137
4	101320001	101420001	1.97449
4	101280001	101380001	1.97386
4	80080001	80180001	1.96051
4	101330001	101430001	1.93808
4	29520001	29620001	1.92816
4	80110001	80210001	1.90776
4	29530001	29630001	1.87671
4	51490001	51590001	1.8637
4	80070001	80170001	1.84858
4	59810001	59910001	1.84533
4	29750001	29850001	1.83556
4	80120001	80220001	1.82565
4	101340001	101440001	1.82514
4	52570001	52670001	1.82458
4	51450001	51550001	1.79089
4	80130001	80230001	1.77992
4	52560001	52660001	1.77941
4	80100001	80200001	1.77339
4	50870001	50970001	1.76335
4	51500001	51600001	1.75246
4	81570001	81670001	1.75081
4	52550001	52650001	1.74694
4	50830001	50930001	1.74322
4	52000001	52100001	1.73529
4	50860001	50960001	1.73399
4	50840001	50940001	1.72605
4	101270001	101370001	1.72579
4	52580001	52680001	1.71231
4	50850001	50950001	1.70993
4	53520001	53620001	1.70386
4	29500001	29600001	1.70332
4	50940001	51040001	1.70101
4	81560001	81660001	1.69271
4	50820001	50920001	1.69271
4	80140001	80240001	1.68399
4	78710001	78810001	1.67532
4	50880001	50980001	1.67465
4	78720001	78820001	1.67069
4	29510001	29610001	1.66913
4	59900001	60000001	1.66829
4	101350001	101450001	1.65744
4	53100001	53200001	1.65413
4	52540001	52640001	1.65134
4	50950001	51050001	1.64672
4	29540001	29640001	1.63628
4	52210001	52310001	1.62888
4	51510001	51610001	1.62434
4	52220001	52320001	1.62305
4	51000001	51100001	1.62003
4	81580001	81680001	1.61926
4	52530001	52630001	1.61027
4	52200001	52300001	1.60682
4	29860001	29960001	1.60655
4	81590001	81690001	1.59586
4	50890001	50990001	1.59476
4	52230001	52330001	1.5942
4	50960001	51060001	1.5899
4	51520001	51620001	1.58743
4	52010001	52110001	1.58735
4	50990001	51090001	1.58519
4	50970001	51070001	1.5825
4	106060001	106160001	1.58087
4	59410001	59510001	1.58011
4	59420001	59520001	1.57406
4	78730001	78830001	1.57183
4	50910001	51010001	1.55291
4	80150001	80250001	1.54985
4	80060001	80160001	1.54528
4	54170001	54270001	1.5434
4	53090001	53190001	1.53616
5	22340001	22440001	2.35521
5	22300001	22400001	2.32923
5	22320001	22420001	2.31446
5	22330001	22430001	2.29303
5	22310001	22410001	2.27874
5	22290001	22390001	2.01707
5	22350001	22450001	1.99744
5	18700001	18800001	1.96802
5	22100001	22200001	1.90138
5	21340001	21440001	1.90019
5	22360001	22460001	1.88572
5	22380001	22480001	1.87065
5	22280001	22380001	1.86762
5	21320001	21420001	1.86436
5	21330001	21430001	1.84688
5	22090001	22190001	1.83235
5	18710001	18810001	1.82252
5	22270001	22370001	1.80688
5	49570001	49670001	1.79542
5	49580001	49680001	1.78302
5	18690001	18790001	1.78019
5	21300001	21400001	1.77492
5	22110001	22210001	1.76592
5	49560001	49660001	1.75303
5	49080001	49180001	1.74292
5	22370001	22470001	1.73712
5	49590001	49690001	1.73629
5	49640001	49740001	1.73148
5	49630001	49730001	1.72738
5	49650001	49750001	1.7241
5	49550001	49650001	1.72142
5	22390001	22490001	1.72029
5	49090001	49190001	1.69347
5	49660001	49760001	1.6791
5	22070001	22170001	1.67854
5	22060001	22160001	1.67837
5	49620001	49720001	1.67671
5	49600001	49700001	1.67414
5	22080001	22180001	1.64973
5	45150001	45250001	1.6343
5	49100001	49200001	1.63245
5	43300001	43400001	1.62973
5	49070001	49170001	1.62067
5	21350001	21450001	1.61423
5	49610001	49710001	1.60707
5	49540001	49640001	1.59749
5	18680001	18780001	1.5943
5	45160001	45260001	1.59204
5	26980001	27080001	1.59203
5	49400001	49500001	1.58749
5	47540001	47640001	1.58213
5	18720001	18820001	1.57842
5	49410001	49510001	1.56023
5	21310001	21410001	1.55794
5	47550001	47650001	1.55185
6	92070001	92170001	3.16207
6	92060001	92160001	3.09342
6	92080001	92180001	2.78954
6	92090001	92190001	2.59218
6	79300001	79400001	2.49165
6	92050001	92150001	2.35547
6	79290001	79390001	2.32131
6	79000001	79100001	2.22006
6	92100001	92200001	2.18922
6	79280001	79380001	2.16898
6	78990001	79090001	2.13922
6	79310001	79410001	2.05154
6	79270001	79370001	2.01331
6	79010001	79110001	1.98925
6	78980001	79080001	1.96373
6	78970001	79070001	1.88058
6	123020001	123120001	1.86669
6	92040001	92140001	1.85596
6	27960001	28060001	1.85168
6	79020001	79120001	1.85049
6	27970001	28070001	1.82219
6	92110001	92210001	1.82059
6	123010001	123110001	1.81443
6	79320001	79420001	1.8027
6	123230001	123330001	1.79397
6	123220001	123320001	1.78906
6	79260001	79360001	1.76347
6	79030001	79130001	1.75369
6	123240001	123340001	1.73585
6	92120001	92220001	1.72377
6	168990001	169090001	1.72237
6	123000001	123100001	1.71533
6	79040001	79140001	1.71355
6	123030001	123130001	1.71169
6	48180001	48280001	1.67015
6	123250001	123350001	1.67013
6	27980001	28080001	1.66376
6	27950001	28050001	1.66252
6	116800001	116900001	1.65489
6	116790001	116890001	1.6381
6	104750001	104850001	1.63777
6	63150001	63250001	1.6367
6	48190001	48290001	1.63151
6	78960001	79060001	1.61289
6	63160001	63260001	1.60837
6	92030001	92130001	1.60098
6	116810001	116910001	1.59182
6	79050001	79150001	1.57031
6	78950001	79050001	1.56644
6	106190001	106290001	1.56624
6	106220001	106320001	1.56108
6	98760001	98860001	1.55797
6	106200001	106300001	1.55525
6	104760001	104860001	1.5535
6	116820001	116920001	1.55074
6	106180001	106280001	1.55028
6	123260001	123360001	1.5499
6	106230001	106330001	1.53739
6	27940001	28040001	1.5363
6	79250001	79350001	1.53575
7	97290001	97390001	3.16715
7	97280001	97380001	3.15188
7	97300001	97400001	3.11763
7	97320001	97420001	2.89988
7	97310001	97410001	2.79134
7	72390001	72490001	2.73732
7	97270001	97370001	2.71968
7	72400001	72500001	2.51218
7	72380001	72480001	2.39592
7	72410001	72510001	2.19966
7	72420001	72520001	2.15844
7	97340001	97440001	2.10828
7	97350001	97450001	2.10349
7	72370001	72470001	2.0391
7	97360001	97460001	1.98197
7	97260001	97360001	1.94325
7	72430001	72530001	1.9371
7	94990001	95090001	1.91403
7	95010001	95110001	1.9117
7	72360001	72460001	1.88972
7	97370001	97470001	1.88587
7	97330001	97430001	1.88453
7	72440001	72540001	1.87898
7	72350001	72450001	1.84983
7	51010001	51110001	1.82122
7	94980001	95080001	1.81053
7	98220001	98320001	1.79258
7	97390001	97490001	1.78589
7	95000001	95100001	1.78406
7	98210001	98310001	1.7832
7	51020001	51120001	1.76736
7	98230001	98330001	1.76692
7	97400001	97500001	1.76448
7	97380001	97480001	1.75533
7	72340001	72440001	1.74561
7	98190001	98290001	1.7357
7	98200001	98300001	1.72287
7	72450001	72550001	1.70862
7	98240001	98340001	1.70047
7	98250001	98350001	1.69762
7	51000001	51100001	1.69326
7	98260001	98360001	1.66643
7	97410001	97510001	1.6272
7	94970001	95070001	1.61813
7	95030001	95130001	1.61606
7	95020001	95120001	1.6127
7	72460001	72560001	1.60747
7	98270001	98370001	1.59959
7	72330001	72430001	1.59785
7	97250001	97350001	1.59486
7	101260001	101360001	1.5842
7	97430001	97530001	1.57475
7	95040001	95140001	1.56562
7	68690001	68790001	1.56542
7	76580001	76680001	1.5569
7	101270001	101370001	1.54962
7	68700001	68800001	1.54323
8	67480001	67580001	12.6155
8	67470001	67570001	12.2324
8	67490001	67590001	12.0097
8	67500001	67600001	11.7325
8	67510001	67610001	11.4034
8	67560001	67660001	11.1498
8	67520001	67620001	10.8349
8	67570001	67670001	10.6761
8	67550001	67650001	10.5381
8	67460001	67560001	10.3596
8	67540001	67640001	10.3542
8	67530001	67630001	10.2212
8	67580001	67680001	10.0287
8	67590001	67690001	9.38584
8	70350001	70450001	9.33586
8	70360001	70460001	9.25687
8	67450001	67550001	9.18734
8	67610001	67710001	8.00031
8	67440001	67540001	7.68256
8	67620001	67720001	7.66939
8	67630001	67730001	7.36727
8	67200001	67300001	7.18652
8	67640001	67740001	6.63488
8	67330001	67430001	6.62069
8	67600001	67700001	6.55964
8	67310001	67410001	6.50864
8	67320001	67420001	6.50787
8	67190001	67290001	6.486
8	67430001	67530001	6.3833
8	67340001	67440001	6.25296
8	67350001	67450001	6.09425
8	45990001	46090001	5.95106
8	70370001	70470001	5.90745
8	46000001	46100001	5.81272
8	67420001	67520001	5.78853
8	67410001	67510001	5.72463
8	45980001	46080001	5.63959
8	67180001	67280001	5.54024
8	67650001	67750001	5.53366
8	67360001	67460001	5.53153
8	45970001	46070001	5.36664
8	67400001	67500001	5.34973
8	67370001	67470001	5.19293
8	67390001	67490001	5.15142
8	67380001	67480001	5.05756
8	52120001	52220001	4.84464
8	70340001	70440001	4.7397
8	52130001	52230001	4.71044
8	67060001	67160001	4.67854
8	46010001	46110001	4.66793
8	52140001	52240001	4.6635
8	52150001	52250001	4.57059
8	52110001	52210001	4.51914
8	45960001	46060001	4.46394
8	52100001	52200001	4.43114
8	67140001	67240001	4.42717
8	67070001	67170001	4.39376
8	67120001	67220001	4.37346
8	67050001	67150001	4.29714
8	67080001	67180001	4.28842
8	52200001	52300001	4.26057
8	67170001	67270001	4.22643
8	52210001	52310001	4.20375
8	52090001	52190001	4.18943
8	52170001	52270001	4.1819
8	52160001	52260001	4.17127
8	67100001	67200001	4.15263
8	67110001	67210001	4.11607
8	67270001	67370001	4.11431
8	52180001	52280001	4.0822
8	67090001	67190001	4.06863
8	67660001	67760001	4.05391
8	67280001	67380001	4.0348
8	67130001	67230001	4.01474
8	67160001	67260001	4.00734
8	52190001	52290001	3.99751
8	67150001	67250001	3.97758
8	67040001	67140001	3.92367
8	67260001	67360001	3.88183
8	70380001	70480001	3.84268
8	67290001	67390001	3.84031
8	67030001	67130001	3.81067
8	67250001	67350001	3.75904
8	67010001	67110001	3.74575
8	67240001	67340001	3.71576
8	52220001	52320001	3.71163
8	66990001	67090001	3.69522
8	67300001	67400001	3.68637
8	67000001	67100001	3.68448
8	70330001	70430001	3.65815
8	67230001	67330001	3.63648
8	67670001	67770001	3.62221
8	66970001	67070001	3.58655
8	52580001	52680001	3.58149
8	66980001	67080001	3.57661
8	67020001	67120001	3.55539
8	45950001	46050001	3.54087
8	46020001	46120001	3.54067
8	55230001	55330001	3.53402
8	55220001	55320001	3.51922
8	52600001	52700001	3.51393
8	52230001	52330001	3.51254
8	52490001	52590001	3.46101
8	52470001	52570001	3.45895
8	52450001	52550001	3.44961
8	67220001	67320001	3.44785
8	52440001	52540001	3.445
8	52460001	52560001	3.4443
8	52240001	52340001	3.42223
8	52260001	52360001	3.38644
8	52560001	52660001	3.38224
8	52530001	52630001	3.37901
8	52250001	52350001	3.37861
8	55210001	55310001	3.37402
8	52590001	52690001	3.37233
8	67210001	67310001	3.35864
8	52540001	52640001	3.3578
8	52480001	52580001	3.34005
8	52570001	52670001	3.31929
8	52290001	52390001	3.2923
8	52270001	52370001	3.28177
8	52280001	52380001	3.27578
8	52430001	52530001	3.25975
8	52550001	52650001	3.24995
8	51660001	51760001	3.24263
8	51670001	51770001	3.23382
8	51450001	51550001	3.2193
8	52520001	52620001	3.20958
8	51650001	51750001	3.20857
8	51690001	51790001	3.20855
8	56760001	56860001	3.20208
8	52500001	52600001	3.20145
8	52300001	52400001	3.18982
8	51680001	51780001	3.18262
8	70390001	70490001	3.17413
8	52510001	52610001	3.16296
8	51640001	51740001	3.12871
8	67680001	67780001	3.11655
8	51700001	51800001	3.11096
8	56750001	56850001	3.10765
8	52310001	52410001	3.10169
8	51710001	51810001	3.10029
8	52620001	52720001	3.08686
8	62810001	62910001	3.07711
8	56740001	56840001	3.06712
8	51630001	51730001	3.04967
8	46030001	46130001	3.04269
8	56770001	56870001	3.03852
8	52610001	52710001	3.03143
8	52320001	52420001	3.02347
8	51460001	51560001	3.02087
8	52080001	52180001	3.00261
8	62820001	62920001	2.98013
8	51440001	51540001	2.97667
8	46040001	46140001	2.97658
8	51040001	51140001	2.94691
8	56730001	56830001	2.94116
8	61830001	61930001	2.90464
8	51420001	51520001	2.90279
8	66960001	67060001	2.88427
8	61290001	61390001	2.84046
8	61820001	61920001	2.83434
8	69260001	69360001	2.79914
8	69250001	69350001	2.79779
8	61300001	61400001	2.79537
8	51430001	51530001	2.79437
8	45930001	46030001	2.77618
8	62830001	62930001	2.77517
8	51050001	51150001	2.7739
8	51020001	51120001	2.76991
8	70320001	70420001	2.7668
8	51410001	51510001	2.75802
8	55240001	55340001	2.75787
8	69240001	69340001	2.75394
8	56720001	56820001	2.73436
8	51030001	51130001	2.73394
8	62800001	62900001	2.72389
8	61280001	61380001	2.70488
8	61810001	61910001	2.70337
8	51470001	51570001	2.70124
8	52420001	52520001	2.68902
8	52630001	52730001	2.68607
8	61390001	61490001	2.67654
8	69270001	69370001	2.65186
8	61320001	61420001	2.65141
8	55200001	55300001	2.64845
8	67690001	67790001	2.63632
8	69220001	69320001	2.63439
8	51400001	51500001	2.63285
8	69230001	69330001	2.63188
8	56790001	56890001	2.63159
8	51620001	51720001	2.62202
8	52410001	52510001	2.61941
8	61460001	61560001	2.60354
8	61480001	61580001	2.60056
8	52330001	52430001	2.57991
8	52400001	52500001	2.57772
8	61470001	61570001	2.57434
8	52380001	52480001	2.57082
8	52650001	52750001	2.56374
8	52370001	52470001	2.55377
8	52340001	52440001	2.55176
8	51060001	51160001	2.55122
8	61310001	61410001	2.55086
8	61800001	61900001	2.54511
8	52350001	52450001	2.54199
8	61840001	61940001	2.54005
8	61360001	61460001	2.53733
8	52360001	52460001	2.53679
8	61510001	61610001	2.53664
8	45940001	46040001	2.53612
8	51720001	51820001	2.53477
8	61340001	61440001	2.5323
8	61500001	61600001	2.52832
8	52640001	52740001	2.52058
8	52660001	52760001	2.52015
8	61490001	61590001	2.50652
8	52070001	52170001	2.50412
8	52390001	52490001	2.50169
8	61330001	61430001	2.49206
8	61410001	61510001	2.47376
8	61350001	61450001	2.47189
8	69210001	69310001	2.46132
8	46050001	46150001	2.45625
8	51010001	51110001	2.45334
8	56700001	56800001	2.45014
8	66950001	67050001	2.44915
8	56680001	56780001	2.44515
8	61420001	61520001	2.4415
8	55250001	55350001	2.43854
8	56710001	56810001	2.43526
8	61530001	61630001	2.43485
8	52670001	52770001	2.43142
8	55190001	55290001	2.43078
8	61370001	61470001	2.4238
8	53510001	53610001	2.42073
8	45920001	46020001	2.41994
8	51070001	51170001	2.41415
8	56590001	56690001	2.40858
8	51080001	51180001	2.40687
8	61520001	61620001	2.39088
8	56800001	56900001	2.37745
8	46790001	46890001	2.36937
8	66810001	66910001	2.36897
8	69280001	69380001	2.36882
8	56690001	56790001	2.36727
8	61400001	61500001	2.36532
8	47010001	47110001	2.36185
8	67700001	67800001	2.3562
8	56600001	56700001	2.35363
8	51580001	51680001	2.35343
8	61380001	61480001	2.35166
8	62100001	62200001	2.34659
8	51600001	51700001	2.34187
8	53520001	53620001	2.33996
8	51590001	51690001	2.33714
8	61450001	61550001	2.3312
8	56780001	56880001	2.32512
8	61540001	61640001	2.31814
8	56580001	56680001	2.31397
8	66830001	66930001	2.29776
8	51610001	51710001	2.29036
8	51090001	51190001	2.28673
8	61850001	61950001	2.28176
8	51490001	51590001	2.27752
8	53490001	53590001	2.26626
8	66820001	66920001	2.26491
8	51510001	51610001	2.25885
8	61270001	61370001	2.25691
8	56610001	56710001	2.25667
8	62110001	62210001	2.25181
8	55980001	56080001	2.25006
8	69200001	69300001	2.24833
8	51390001	51490001	2.24821
8	66850001	66950001	2.24778
8	53480001	53580001	2.24418
8	66840001	66940001	2.24172
8	47000001	47100001	2.23725
8	58250001	58350001	2.23652
8	66800001	66900001	2.23534
8	52060001	52160001	2.23472
8	52680001	52780001	2.22941
8	62840001	62940001	2.22904
8	51500001	51600001	2.22448
8	53500001	53600001	2.22253
8	66940001	67040001	2.21771
8	49840001	49940001	2.21636
8	47020001	47120001	2.21424
8	56570001	56670001	2.21035
8	51380001	51480001	2.20877
8	46060001	46160001	2.20644
8	70310001	70410001	2.20283
8	51540001	51640001	2.19234
8	46990001	47090001	2.19067
8	51480001	51580001	2.18882
8	51530001	51630001	2.18504
8	62090001	62190001	2.18487
8	53560001	53660001	2.18474
8	46980001	47080001	2.18452
8	61790001	61890001	2.18074
8	51520001	51620001	2.17412
8	52690001	52790001	2.17331
8	62790001	62890001	2.16965
8	55180001	55280001	2.16351
8	53530001	53630001	2.16057
8	58260001	58360001	2.15627
8	53550001	53650001	2.15499
8	58270001	58370001	2.15363
8	53540001	53640001	2.14707
8	62080001	62180001	2.14679
8	56620001	56720001	2.13592
8	55260001	55360001	2.13466
8	43160001	43260001	2.12979
8	62070001	62170001	2.12603
8	69190001	69290001	2.12575
8	46780001	46880001	2.12544
8	62060001	62160001	2.12351
8	61430001	61530001	2.11277
8	46800001	46900001	2.10784
8	56660001	56760001	2.10717
8	55970001	56070001	2.1056
8	56670001	56770001	2.10318
8	51370001	51470001	2.10282
8	56650001	56750001	2.09751
8	61550001	61650001	2.08477
8	66790001	66890001	2.08318
8	49850001	49950001	2.07892
8	49830001	49930001	2.07811
8	58280001	58380001	2.0727
8	62050001	62150001	2.06709
8	66770001	66870001	2.06684
8	56630001	56730001	2.0622
8	51550001	51650001	2.05243
8	58240001	58340001	2.05166
8	54770001	54870001	2.04852
8	66780001	66880001	2.04762
8	43150001	43250001	2.04624
8	61440001	61540001	2.04612
8	55990001	56090001	2.04517
8	62120001	62220001	2.03942
8	46070001	46170001	2.02606
8	52710001	52810001	2.02056
8	61860001	61960001	2.0198
8	56640001	56740001	2.01504
8	54860001	54960001	2.01321
8	52050001	52150001	2.0084
8	53570001	53670001	2.00341
8	45910001	46010001	2.00317
8	46770001	46870001	1.99477
8	61260001	61360001	1.98993
8	47030001	47130001	1.98785
8	70180001	70280001	1.98321
8	54830001	54930001	1.98007
8	69290001	69390001	1.97708
8	49860001	49960001	1.96849
8	95210001	95310001	1.96684
8	46970001	47070001	1.96678
8	53590001	53690001	1.9631
8	62040001	62140001	1.95901
8	56810001	56910001	1.95795
8	54820001	54920001	1.95623
8	55270001	55370001	1.95551
8	52700001	52800001	1.95468
8	66860001	66960001	1.95334
8	58290001	58390001	1.95188
8	52720001	52820001	1.94798
8	51000001	51100001	1.94755
8	46960001	47060001	1.94359
8	54780001	54880001	1.94308
8	55170001	55270001	1.94117
8	43170001	43270001	1.93671
8	61780001	61880001	1.93541
8	67980001	68080001	1.93529
8	54910001	55010001	1.93425
8	53580001	53680001	1.93322
8	54900001	55000001	1.93271
8	53470001	53570001	1.93154
8	52730001	52830001	1.92981
8	53600001	53700001	1.92461
8	70400001	70500001	1.92216
8	95220001	95320001	1.91994
8	54920001	55020001	1.90796
8	51570001	51670001	1.90545
8	54840001	54940001	1.90464
8	54810001	54910001	1.90111
8	51560001	51660001	1.89949
8	56560001	56660001	1.89883
8	62030001	62130001	1.89541
8	54790001	54890001	1.89538
8	95200001	95300001	1.89512
8	66930001	67030001	1.89378
8	54850001	54950001	1.89309
8	58230001	58330001	1.88975
8	54870001	54970001	1.87634
8	54880001	54980001	1.87592
8	66560001	66660001	1.87393
8	69300001	69400001	1.86927
8	66920001	67020001	1.86894
8	67990001	68090001	1.86835
8	66760001	66860001	1.86588
8	61770001	61870001	1.85899
8	68000001	68100001	1.85478
8	95230001	95330001	1.85385
8	47040001	47140001	1.85333
8	95190001	95290001	1.84947
8	46760001	46860001	1.84807
8	54980001	55080001	1.84666
8	66580001	66680001	1.84479
8	52740001	52840001	1.84283
8	66570001	66670001	1.84266
8	54930001	55030001	1.84226
8	54890001	54990001	1.84173
8	54760001	54860001	1.84007
8	54800001	54900001	1.83215
8	55370001	55470001	1.82849
8	66540001	66640001	1.8284
8	55280001	55380001	1.82704
8	55380001	55480001	1.82522
8	54750001	54850001	1.82352
8	62020001	62120001	1.81456
8	51100001	51200001	1.81283
8	66550001	66650001	1.8038
8	49820001	49920001	1.80312
8	68010001	68110001	1.80195
8	55300001	55400001	1.80111
8	45690001	45790001	1.80045
8	49870001	49970001	1.79743
8	48800001	48900001	1.79182
8	54970001	55070001	1.79062
8	45110001	45210001	1.79035
8	67710001	67810001	1.789
8	62780001	62880001	1.78681
8	55360001	55460001	1.78583
8	53070001	53170001	1.7808
8	54940001	55040001	1.78054
8	61560001	61660001	1.77948
8	54990001	55090001	1.77808
8	52750001	52850001	1.77306
8	67970001	68070001	1.76603
8	46950001	47050001	1.76537
8	45900001	46000001	1.76241
8	68020001	68120001	1.76179
8	62850001	62950001	1.75817
8	47560001	47660001	1.75558
8	55160001	55260001	1.75526
8	47590001	47690001	1.75195
8	62130001	62230001	1.75033
8	62010001	62110001	1.74472
8	69310001	69410001	1.74466
8	55290001	55390001	1.74382
8	61250001	61350001	1.7413
8	53610001	53710001	1.73884
8	56490001	56590001	1.7382
8	55420001	55520001	1.73788
8	43180001	43280001	1.73746
8	61760001	61860001	1.73547
8	54950001	55050001	1.73416
8	62000001	62100001	1.73237
8	54960001	55060001	1.73193
8	48810001	48910001	1.73092
8	66530001	66630001	1.73069
8	69180001	69280001	1.73066
8	56520001	56620001	1.72654
8	46750001	46850001	1.72451
8	55960001	56060001	1.72401
8	55000001	55100001	1.71718
8	47600001	47700001	1.71653
8	56510001	56610001	1.71578
8	55350001	55450001	1.71525
8	58300001	58400001	1.71446
8	49460001	49560001	1.70829
8	61870001	61970001	1.70676
8	49470001	49570001	1.70628
8	52040001	52140001	1.70607
8	50880001	50980001	1.70606
8	68030001	68130001	1.70548
8	55010001	55110001	1.70292
8	45700001	45800001	1.69732
8	66750001	66850001	1.69602
8	45680001	45780001	1.69366
8	53060001	53160001	1.69101
8	70190001	70290001	1.68999
8	66520001	66620001	1.68937
8	50870001	50970001	1.68847
8	56000001	56100001	1.68824
8	61570001	61670001	1.68694
8	50860001	50960001	1.68574
8	45660001	45760001	1.68359
8	56500001	56600001	1.68328
8	96830001	96930001	1.68313
8	55310001	55410001	1.68161
8	56530001	56630001	1.6789
8	66910001	67010001	1.67637
8	46940001	47040001	1.67609
8	49120001	49220001	1.67593
8	52930001	53030001	1.67556
8	55390001	55490001	1.67523
8	53050001	53150001	1.67488
8	66880001	66980001	1.67475
8	51240001	51340001	1.67471
8	43140001	43240001	1.67437
8	66870001	66970001	1.67413
8	96840001	96940001	1.67156
8	96810001	96910001	1.6713
8	55430001	55530001	1.6704
8	45670001	45770001	1.67005
8	70300001	70400001	1.66995
8	50890001	50990001	1.66942
8	95180001	95280001	1.66772
8	46080001	46180001	1.66672
8	70410001	70510001	1.66655
8	47570001	47670001	1.66607
8	62470001	62570001	1.66517
8	47050001	47150001	1.66438
8	49810001	49910001	1.66378
8	51250001	51350001	1.66194
8	52940001	53040001	1.65566
8	96820001	96920001	1.65396
8	62460001	62560001	1.6537
8	68040001	68140001	1.65329
8	52910001	53010001	1.65187
8	66890001	66990001	1.65009
8	48820001	48920001	1.64941
8	61990001	62090001	1.64867
8	53460001	53560001	1.64785
8	56820001	56920001	1.6475
8	45000001	45100001	1.64519
8	52920001	53020001	1.64486
8	53080001	53180001	1.64433
8	66900001	67000001	1.64407
8	95240001	95340001	1.64331
8	53620001	53720001	1.64299
8	45120001	45220001	1.64269
8	49880001	49980001	1.64233
8	50900001	51000001	1.64219
8	55340001	55440001	1.64201
8	62510001	62610001	1.63864
8	50850001	50950001	1.63516
8	49110001	49210001	1.63105
8	55440001	55540001	1.63082
8	51230001	51330001	1.6304
8	52960001	53060001	1.62816
8	66430001	66530001	1.62589
8	58220001	58320001	1.62581
8	95250001	95350001	1.62574
8	54740001	54840001	1.62493
8	60230001	60330001	1.62307
8	55320001	55420001	1.62277
8	49480001	49580001	1.62217
8	62480001	62580001	1.62153
8	62450001	62550001	1.62074
8	55150001	55250001	1.61932
8	55020001	55120001	1.61878
8	49140001	49240001	1.61599
8	66590001	66690001	1.61518
8	47240001	47340001	1.61481
8	45650001	45750001	1.61426
8	62140001	62240001	1.61405
8	49800001	49900001	1.61381
8	67960001	68060001	1.61173
8	47250001	47350001	1.61059
8	52760001	52860001	1.6099
8	55920001	56020001	1.6086
8	52950001	53050001	1.60556
8	43190001	43290001	1.60487
8	66740001	66840001	1.60388
8	47230001	47330001	1.60325
8	49450001	49550001	1.60253
8	45190001	45290001	1.60208
8	62440001	62540001	1.60099
8	45060001	45160001	1.59991
8	62500001	62600001	1.59939
8	50840001	50940001	1.59937
8	55410001	55510001	1.59904
8	61700001	61800001	1.59147
8	61750001	61850001	1.58944
8	51220001	51320001	1.58837
8	46810001	46910001	1.58738
8	49150001	49250001	1.58629
8	62490001	62590001	1.58624
8	46930001	47030001	1.58603
8	66450001	66550001	1.58588
8	61240001	61340001	1.58571
8	55330001	55430001	1.58422
8	45070001	45170001	1.58411
8	49130001	49230001	1.5833
8	53090001	53190001	1.58207
8	55930001	56030001	1.58194
8	49790001	49890001	1.58167
8	53630001	53730001	1.58089
8	46740001	46840001	1.57925
8	45890001	45990001	1.5781
8	68420001	68520001	1.57725
8	70420001	70520001	1.57596
8	66510001	66610001	1.57569
8	66420001	66520001	1.57561
8	48790001	48890001	1.57549
8	44990001	45090001	1.57548
8	52970001	53070001	1.57492
8	50830001	50930001	1.57473
8	46920001	47020001	1.57457
8	66440001	66540001	1.57442
8	45050001	45150001	1.57382
8	52900001	53000001	1.57176
8	45640001	45740001	1.57174
8	41420001	41520001	1.56867
8	47260001	47360001	1.56672
8	50910001	51010001	1.56631
8	47550001	47650001	1.56628
8	69320001	69420001	1.56608
8	49440001	49540001	1.56147
8	49160001	49260001	1.56131
8	45040001	45140001	1.5606
8	61580001	61680001	1.55951
8	61880001	61980001	1.55872
8	96850001	96950001	1.55785
8	41480001	41580001	1.55769
8	55940001	56040001	1.55761
8	45200001	45300001	1.55631
8	52770001	52870001	1.55446
8	83420001	83520001	1.55445
8	61690001	61790001	1.55389
8	45100001	45200001	1.55108
8	49430001	49530001	1.55056
8	49420001	49520001	1.54916
8	56550001	56650001	1.5491
8	95170001	95270001	1.54879
8	55030001	55130001	1.5477
8	51730001	51830001	1.54766
8	83410001	83510001	1.5475
8	45710001	45810001	1.54701
8	41430001	41530001	1.54305
8	45150001	45250001	1.5429
8	45080001	45180001	1.54203
8	95260001	95360001	1.54176
8	47220001	47320001	1.54172
8	51260001	51360001	1.54082
8	45180001	45280001	1.5365
9	94730001	94830001	2.42263
9	57490001	57590001	2.37471
9	91470001	91570001	2.35416
9	94740001	94840001	2.31707
9	91480001	91580001	2.30883
9	91460001	91560001	2.29679
9	57500001	57600001	2.28912
9	65780001	65880001	2.2506
9	65790001	65890001	2.18966
9	94720001	94820001	2.17972
9	75810001	75910001	2.14822
9	91490001	91590001	2.13077
9	65800001	65900001	2.11967
9	57470001	57570001	2.10431
9	75820001	75920001	2.08934
9	91450001	91550001	2.08853
9	94850001	94950001	2.07661
9	57480001	57580001	2.02972
9	75830001	75930001	2.00279
9	86140001	86240001	1.97868
9	86130001	86230001	1.97807
9	94880001	94980001	1.97547
9	94750001	94850001	1.96261
9	65770001	65870001	1.94437
9	86120001	86220001	1.94433
9	65810001	65910001	1.9438
9	91500001	91600001	1.9348
9	94830001	94930001	1.92405
9	94840001	94940001	1.91379
9	86150001	86250001	1.90503
9	94820001	94920001	1.8884
9	65820001	65920001	1.88217
9	86730001	86830001	1.88094
9	94810001	94910001	1.86404
9	94710001	94810001	1.85762
9	57460001	57560001	1.85477
9	94870001	94970001	1.8362
9	47530001	47630001	1.83563
9	47520001	47620001	1.82849
9	94890001	94990001	1.82799
9	75800001	75900001	1.82433
9	95770001	95870001	1.82079
9	86740001	86840001	1.8051
9	30430001	30530001	1.80314
9	77490001	77590001	1.78432
9	86720001	86820001	1.78318
9	75840001	75940001	1.76443
9	30440001	30540001	1.75061
9	86160001	86260001	1.7483
9	47510001	47610001	1.74823
9	86110001	86210001	1.73262
9	94800001	94900001	1.72452
9	47500001	47600001	1.70642
9	94860001	94960001	1.69632
9	47490001	47590001	1.69506
9	30420001	30520001	1.69475
9	95760001	95860001	1.68933
9	75790001	75890001	1.68545
9	57440001	57540001	1.68427
9	57510001	57610001	1.68423
9	86100001	86200001	1.68066
9	94790001	94890001	1.67224
9	95780001	95880001	1.66839
9	57450001	57550001	1.66417
9	77500001	77600001	1.65532
9	86170001	86270001	1.65063
9	94900001	95000001	1.64558
9	94760001	94860001	1.64152
9	108560001	108660001	1.62448
9	95750001	95850001	1.61825
9	47540001	47640001	1.61595
9	65830001	65930001	1.6113
9	86710001	86810001	1.59778
9	30450001	30550001	1.58859
9	108550001	108650001	1.58777
9	95790001	95890001	1.58593
9	95740001	95840001	1.58366
9	86090001	86190001	1.57816
9	86750001	86850001	1.57668
9	75850001	75950001	1.56651
9	75780001	75880001	1.54416
9	57430001	57530001	1.54083
9	91510001	91610001	1.53817
12	2680001	2780001	2.9748
12	2690001	2790001	2.96611
12	2700001	2800001	2.7023
12	2670001	2770001	2.60652
12	2660001	2760001	2.5218
12	2710001	2810001	2.47023
12	2650001	2750001	2.28402
12	2720001	2820001	2.10806
12	2640001	2740001	1.94905
12	2730001	2830001	1.82469
12	2630001	2730001	1.73772
12	2740001	2840001	1.65847
12	2620001	2720001	1.58574
13	110430001	110530001	4.51144
13	110570001	110670001	4.08843
13	110580001	110680001	4.0665
13	110590001	110690001	4.00956
13	110560001	110660001	3.93962
13	110550001	110650001	3.92926
13	110600001	110700001	3.90748
13	110440001	110540001	3.85329
13	110610001	110710001	3.80703
13	110630001	110730001	3.76423
13	110420001	110520001	3.6929
13	110620001	110720001	3.65572
13	110450001	110550001	3.62537
13	110540001	110640001	3.52039
13	110460001	110560001	3.50069
13	110470001	110570001	3.40027
13	110520001	110620001	3.22111
13	110480001	110580001	3.20174
13	110490001	110590001	3.15959
13	110510001	110610001	3.11602
13	110500001	110600001	3.07187
13	110640001	110740001	3.04986
13	110370001	110470001	2.84596
13	110530001	110630001	2.84523
13	110380001	110480001	2.8104
13	30780001	30880001	2.80178
13	110360001	110460001	2.77669
13	30770001	30870001	2.73941
13	110350001	110450001	2.68994
13	110410001	110510001	2.68605
13	30790001	30890001	2.68067
13	30760001	30860001	2.54539
13	110390001	110490001	2.53505
13	30660001	30760001	2.52028
13	30670001	30770001	2.5025
13	110650001	110750001	2.49932
13	98200001	98300001	2.49205
13	103910001	104010001	2.4622
13	110400001	110500001	2.45051
13	98240001	98340001	2.44495
13	139170001	139270001	2.41998
13	98190001	98290001	2.4194
13	110340001	110440001	2.41237
13	30750001	30850001	2.40817
13	139120001	139220001	2.4077
13	97740001	97840001	2.4065
13	30650001	30750001	2.39525
13	139130001	139230001	2.38789
13	108400001	108500001	2.38777
13	110330001	110430001	2.38408
13	110690001	110790001	2.37767
13	139160001	139260001	2.36479
13	98210001	98310001	2.3618
13	30740001	30840001	2.35827
13	110660001	110760001	2.3391
13	30700001	30800001	2.33614
13	97730001	97830001	2.31795
13	30730001	30830001	2.31301
13	30680001	30780001	2.30762
13	110680001	110780001	2.2995
13	139140001	139240001	2.29873
13	139150001	139250001	2.29564
13	108370001	108470001	2.29528
13	103900001	104000001	2.27841
13	98220001	98320001	2.27073
13	103920001	104020001	2.26332
13	30690001	30790001	2.2619
13	124850001	124950001	2.24816
13	108410001	108510001	2.24416
13	30710001	30810001	2.24379
13	124830001	124930001	2.24373
13	98250001	98350001	2.23078
13	98230001	98330001	2.22649
13	30720001	30820001	2.21221
13	97750001	97850001	2.20487
13	108360001	108460001	2.20319
13	30640001	30740001	2.20266
13	124840001	124940001	2.20229
13	97720001	97820001	2.19979
13	108340001	108440001	2.18671
13	139110001	139210001	2.18277
13	108350001	108450001	2.17723
13	103930001	104030001	2.159
13	110670001	110770001	2.14867
13	108330001	108430001	2.14547
13	108380001	108480001	2.12477
13	98180001	98280001	2.1229
13	98170001	98270001	2.11478
13	124820001	124920001	2.08942
13	108390001	108490001	2.0822
13	124890001	124990001	2.07785
13	139180001	139280001	2.07478
13	30630001	30730001	2.05104
13	124870001	124970001	2.04574
13	124860001	124960001	2.0437
13	60850001	60950001	2.02904
13	30620001	30720001	2.0156
13	110320001	110420001	1.99972
13	103890001	103990001	1.98603
13	98070001	98170001	1.98452
13	103940001	104040001	1.98301
13	110700001	110800001	1.97305
13	101870001	101970001	1.96418
13	98060001	98160001	1.95132
13	108650001	108750001	1.94484
13	124880001	124980001	1.93831
13	108640001	108740001	1.93479
13	108630001	108730001	1.93314
13	139100001	139200001	1.91851
13	98130001	98230001	1.90866
13	98050001	98150001	1.89133
13	45320001	45420001	1.88954
13	98020001	98120001	1.88521
13	60840001	60940001	1.86393
13	98080001	98180001	1.86062
13	60860001	60960001	1.85882
13	108620001	108720001	1.85824
13	30610001	30710001	1.85762
13	98160001	98260001	1.85717
13	98140001	98240001	1.84548
13	110310001	110410001	1.84068
13	98150001	98250001	1.83808
13	108320001	108420001	1.82981
13	108580001	108680001	1.82722
13	101880001	101980001	1.81561
13	97760001	97860001	1.81068
13	124900001	125000001	1.80989
13	45330001	45430001	1.8097
13	108610001	108710001	1.79788
13	108310001	108410001	1.79187
13	108660001	108760001	1.78838
13	45310001	45410001	1.78615
13	103950001	104050001	1.78162
13	98010001	98110001	1.77985
13	139190001	139290001	1.76799
13	108300001	108400001	1.75354
13	55180001	55280001	1.75269
13	60870001	60970001	1.75161
13	101860001	101960001	1.74734
13	108430001	108530001	1.74171
13	103880001	103980001	1.73203
13	98040001	98140001	1.73044
13	98090001	98190001	1.72104
13	45340001	45440001	1.71845
13	108590001	108690001	1.6934
13	45350001	45450001	1.69205
13	139090001	139190001	1.69078
13	108600001	108700001	1.68457
13	30600001	30700001	1.67776
13	108420001	108520001	1.67608
13	78320001	78420001	1.67083
13	110300001	110400001	1.65947
13	124810001	124910001	1.65322
13	45300001	45400001	1.64915
13	97960001	98060001	1.64651
13	55170001	55270001	1.64528
13	98030001	98130001	1.63952
13	97950001	98050001	1.63528
13	98000001	98100001	1.62925
13	60880001	60980001	1.62803
13	98120001	98220001	1.61981
13	78330001	78430001	1.61699
13	108670001	108770001	1.61567
13	75120001	75220001	1.60454
13	45290001	45390001	1.60442
13	55190001	55290001	1.60439
13	97710001	97810001	1.60004
13	97920001	98020001	1.5963
13	97890001	97990001	1.59473
13	140420001	140520001	1.59429
13	37660001	37760001	1.5862
13	75130001	75230001	1.58196
13	140430001	140530001	1.57693
13	30800001	30900001	1.57589
13	98100001	98200001	1.56664
13	60890001	60990001	1.5651
13	139200001	139300001	1.55346
13	108440001	108540001	1.55255
13	97900001	98000001	1.55045
13	101850001	101950001	1.55002
13	108570001	108670001	1.54896
13	101320001	101420001	1.54362
13	125400001	125500001	1.54352
13	108290001	108390001	1.54045
13	55200001	55300001	1.54005
14	95880001	95980001	6.95691
14	95890001	95990001	4.32101
14	95860001	95960001	3.80563
14	95870001	95970001	3.75536
14	76350001	76450001	3.5508
14	95850001	95950001	3.5098
14	76000001	76100001	3.48121
14	76010001	76110001	3.38381
14	96420001	96520001	3.30581
14	95840001	95940001	3.17615
14	75980001	76080001	3.16903
14	76360001	76460001	3.14113
14	95830001	95930001	3.07604
14	75970001	76070001	2.97702
14	75990001	76090001	2.96776
14	76020001	76120001	2.95621
14	95770001	95870001	2.93913
14	76030001	76130001	2.91325
14	76340001	76440001	2.86732
14	101850001	101950001	2.8259
14	101830001	101930001	2.80679
14	101840001	101940001	2.7753
14	95810001	95910001	2.73309
14	95790001	95890001	2.72886
14	95800001	95900001	2.70527
14	76040001	76140001	2.68834
14	101900001	102000001	2.68459
14	95820001	95920001	2.66616
14	95780001	95880001	2.66487
14	95760001	95860001	2.66177
14	76050001	76150001	2.63887
14	76370001	76470001	2.61624
14	101820001	101920001	2.55604
14	95900001	96000001	2.51143
14	75960001	76060001	2.4937
14	95750001	95850001	2.47932
14	101910001	102010001	2.43504
14	101890001	101990001	2.4232
14	75950001	76050001	2.41658
14	95740001	95840001	2.40763
14	101860001	101960001	2.39281
14	101880001	101980001	2.36222
14	101870001	101970001	2.34625
14	97000001	97100001	2.28665
14	96540001	96640001	2.2827
14	96410001	96510001	2.27574
14	75940001	76040001	2.2748
14	96430001	96530001	2.26896
14	76060001	76160001	2.25407
14	96550001	96650001	2.25074
14	96530001	96630001	2.2454
14	76380001	76480001	2.23774
14	97010001	97110001	2.22022
14	97020001	97120001	2.21928
14	95670001	95770001	2.17666
14	96950001	97050001	2.17218
14	94010001	94110001	2.17156
14	95730001	95830001	2.16338
14	75930001	76030001	2.16271
14	93960001	94060001	2.15165
14	94000001	94100001	2.13464
14	96960001	97060001	2.13257
14	93950001	94050001	2.11886
14	96400001	96500001	2.09835
14	93940001	94040001	2.09199
14	96440001	96540001	2.09062
14	93970001	94070001	2.07157
14	76330001	76430001	2.06705
14	93980001	94080001	2.06379
14	75920001	76020001	2.05796
14	96560001	96660001	2.05702
14	96520001	96620001	2.0522
14	94890001	94990001	2.04481
14	94020001	94120001	2.04184
14	95720001	95820001	2.03933
14	44770001	44870001	2.03659
14	95660001	95760001	2.02486
14	97030001	97130001	2.01854
14	93990001	94090001	2.01078
14	76070001	76170001	2.00894
14	101810001	101910001	2.00527
14	97040001	97140001	2.00337
14	97050001	97150001	2.00214
14	96990001	97090001	1.99774
14	93930001	94030001	1.9742
14	44760001	44860001	1.96377
14	107250001	107350001	1.92972
14	96450001	96550001	1.92158
14	107230001	107330001	1.91651
14	96510001	96610001	1.91373
14	93500001	93600001	1.9056
14	44780001	44880001	1.89823
14	95680001	95780001	1.89774
14	107220001	107320001	1.89489
14	93510001	93610001	1.89379
14	102080001	102180001	1.885
14	107240001	107340001	1.88272
14	107260001	107360001	1.88131
14	96940001	97040001	1.87965
14	107210001	107310001	1.87728
14	96980001	97080001	1.877
14	107200001	107300001	1.87361
14	76320001	76420001	1.86607
[truncated: 259 more rows]
