# Supplementary material for: Population Structure and Selection Signatures in Chinese Indigenous Zhaotong Pigs Revealed by Whole-Genome Resequencing
Source: Animals (Basel). 2024 Oct 30;14(21):3129. doi: 10.3390/ani14213129 (PMC11544797; doi:10.3390/ani14213129)
Supplement: Supplementary file 1 [file animals-14-03129-s001.zip › Table S5.xlsx]

## Sheet: Sheet1
chr	start	end	FST	π ratio
1	39210001	39310001	0.726949	1.97334
1	39220001	39320001	0.725934	1.94473
1	39230001	39330001	0.703276	1.78255
1	39200001	39300001	0.69252	1.97567
1	39240001	39340001	0.662863	1.64758
1	39190001	39290001	0.6577	1.90198
1	39180001	39280001	0.651611	1.99625
1	39170001	39270001	0.637775	1.76226
1	200150001	200250001	0.630667	4.16339
1	167770001	167870001	0.614453	2.4682
1	200160001	200260001	0.61301	3.53171
1	213450001	213550001	0.612176	5.76099
1	213460001	213560001	0.603762	5.68084
1	167760001	167860001	0.60261	2.20485
1	200170001	200270001	0.601748	3.21265
1	213440001	213540001	0.5923	5.25246
1	167780001	167880001	0.587778	2.26404
1	73850001	73950001	0.581517	5.01454
1	108440001	108540001	0.580108	1.69132
1	213470001	213570001	0.573525	4.5313
1	200140001	200240001	0.572868	2.84618
1	167790001	167890001	0.571625	1.81418
1	213430001	213530001	0.570227	3.38581
1	73860001	73960001	0.563042	4.14506
1	211630001	211730001	0.55898	2.32806
1	200130001	200230001	0.555551	2.63119
1	108450001	108550001	0.552473	1.75005
1	167750001	167850001	0.548817	1.72284
1	73880001	73980001	0.548336	2.91522
1	73870001	73970001	0.547349	3.247
1	211620001	211720001	0.545947	2.24459
1	211640001	211740001	0.537648	2.24126
1	210220001	210320001	0.537235	1.5996
1	200180001	200280001	0.532986	2.04156
1	211650001	211750001	0.530609	2.35763
1	200190001	200290001	0.527162	1.94247
1	73890001	73990001	0.525424	2.45761
1	200120001	200220001	0.523098	2.09857
1	200210001	200310001	0.52227	1.6445
1	199920001	200020001	0.520693	2.12467
1	210210001	210310001	0.519279	1.72289
1	39250001	39350001	0.517652	1.58328
1	167740001	167840001	0.51518	1.68215
1	211660001	211760001	0.514891	2.25618
1	213420001	213520001	0.513205	2.17661
1	211610001	211710001	0.512303	2.03817
1	200110001	200210001	0.511111	2.09852
1	199880001	199980001	0.509649	1.78149
1	199590001	199690001	0.509571	3.00452
1	212020001	212120001	0.508504	2.62475
1	200200001	200300001	0.508264	1.89806
1	212010001	212110001	0.508178	2.5977
1	211670001	211770001	0.508029	2.21509
1	62200001	62300001	0.507676	2.37221
1	200220001	200320001	0.50757	1.55698
1	210860001	210960001	0.50738	1.60451
1	210200001	210300001	0.506805	1.70949
1	210850001	210950001	0.506443	1.64264
1	62210001	62310001	0.506239	2.34258
1	210190001	210290001	0.505211	1.85729
1	199870001	199970001	0.505206	1.68332
1	199860001	199960001	0.504297	1.58301
1	199580001	199680001	0.502898	2.82924
1	211600001	211700001	0.501779	2.19323
1	199600001	199700001	0.500441	3.09113
1	200100001	200200001	0.499577	1.98263
1	199910001	200010001	0.499409	2.25291
1	199570001	199670001	0.498878	2.7012
1	199560001	199660001	0.49882	2.7447
1	207060001	207160001	0.497626	2.16186
1	210840001	210940001	0.496231	1.61892
1	199930001	200030001	0.495888	1.84033
1	199610001	199710001	0.495261	3.74389
1	199630001	199730001	0.493722	4.16567
1	73840001	73940001	0.493663	2.6873
1	233560001	233660001	0.492656	2.3696
1	38190001	38290001	0.492236	1.59674
1	62220001	62320001	0.491208	2.26998
1	211590001	211690001	0.490592	2.13765
1	211680001	211780001	0.489902	2.15058
1	199640001	199740001	0.489844	3.67932
1	212000001	212100001	0.489429	2.41713
1	233570001	233670001	0.488947	2.58603
1	62190001	62290001	0.488846	2.22454
1	199900001	200000001	0.488363	2.13642
1	199550001	199650001	0.487662	2.26949
1	199620001	199720001	0.486988	3.85869
1	38180001	38280001	0.486446	1.55628
1	210830001	210930001	0.486117	1.56875
1	233550001	233650001	0.485709	2.10947
1	167730001	167830001	0.484909	1.66575
1	38160001	38260001	0.484754	1.80278
1	199940001	200040001	0.483432	1.68649
1	210180001	210280001	0.482912	1.9164
1	210820001	210920001	0.480504	1.60245
1	48680001	48780001	0.480462	1.56428
1	62230001	62330001	0.480267	2.22488
1	233540001	233640001	0.478739	1.90388
1	167720001	167820001	0.478536	1.7381
1	212030001	212130001	0.47753	2.23932
1	211580001	211680001	0.476419	2.0537
1	55900001	56000001	0.476148	2.02134
1	233580001	233680001	0.475112	2.527
1	211690001	211790001	0.474479	2.14794
1	199890001	199990001	0.473759	2.11629
1	199540001	199640001	0.473014	2.11133
1	207070001	207170001	0.470877	2.00583
1	207050001	207150001	0.470324	1.96826
1	199520001	199620001	0.469847	2.01644
1	210160001	210260001	0.469699	2.17529
1	61640001	61740001	0.469439	2.27695
1	199530001	199630001	0.468506	1.95427
1	209300001	209400001	0.468456	3.57867
1	210170001	210270001	0.468344	2.00543
1	211570001	211670001	0.467356	2.03697
1	211990001	212090001	0.467043	2.26815
1	61620001	61720001	0.466751	1.91581
1	38200001	38300001	0.466558	1.56877
1	209320001	209420001	0.465415	3.4752
1	61630001	61730001	0.465364	2.2253
1	48670001	48770001	0.46472	1.66226
1	211800001	211900001	0.46462	3.3503
1	62240001	62340001	0.463884	2.14839
1	79050001	79150001	0.462867	3.78349
1	167710001	167810001	0.462788	1.743
1	199950001	200050001	0.462494	1.6083
1	207080001	207180001	0.46245	2.02274
1	207090001	207190001	0.461156	1.98048
1	62250001	62350001	0.460267	2.11057
1	211790001	211890001	0.46023	3.39837
1	211700001	211800001	0.459704	2.17359
1	211810001	211910001	0.457654	3.09172
1	79040001	79140001	0.457594	3.6408
1	210150001	210250001	0.457565	1.9742
1	210810001	210910001	0.456864	1.6692
1	212040001	212140001	0.456827	2.00341
1	209330001	209430001	0.456434	2.98945
1	73900001	74000001	0.456375	1.9324
1	211560001	211660001	0.456085	2.04219
1	55890001	55990001	0.455783	2.12911
1	55870001	55970001	0.455313	2.16574
1	200090001	200190001	0.454636	1.81408
1	36180001	36280001	0.453666	1.58883
1	216730001	216830001	0.452814	1.80274
1	199650001	199750001	0.452128	2.90991
1	211780001	211880001	0.452036	3.13724
1	61610001	61710001	0.452007	1.77185
1	62180001	62280001	0.451857	2.02083
1	36170001	36270001	0.451261	1.71835
1	55920001	56020001	0.451009	1.87732
1	55880001	55980001	0.450671	2.08472
1	209310001	209410001	0.450471	3.20854
1	62260001	62360001	0.450454	2.1331
1	209290001	209390001	0.449966	3.33348
1	61650001	61750001	0.449941	2.22912
1	170500001	170600001	0.449574	2.48146
1	61600001	61700001	0.448708	1.62144
1	55910001	56010001	0.448013	1.77736
1	207100001	207200001	0.447337	1.97896
1	210800001	210900001	0.446391	1.59454
1	211980001	212080001	0.445977	2.13783
1	199510001	199610001	0.445951	1.98305
1	233530001	233630001	0.445631	1.67972
1	55860001	55960001	0.445503	2.05843
1	211510001	211610001	0.445208	1.63326
1	216720001	216820001	0.444926	1.60082
1	170510001	170610001	0.444596	2.353
1	61660001	61760001	0.444214	2.27008
1	207040001	207140001	0.443521	1.84657
1	55850001	55950001	0.442562	2.02079
1	55930001	56030001	0.442397	1.9412
1	211820001	211920001	0.441494	2.81387
1	61690001	61790001	0.441124	1.89472
1	211720001	211820001	0.440591	2.41399
1	216740001	216840001	0.440504	1.78029
1	61670001	61770001	0.440428	2.28243
1	211740001	211840001	0.440066	2.66722
1	211710001	211810001	0.439476	2.47043
1	61700001	61800001	0.439212	1.56852
1	211730001	211830001	0.439075	2.59603
1	94350001	94450001	0.43779	1.62846
1	207110001	207210001	0.437772	1.98063
1	209350001	209450001	0.437349	2.54814
1	66220001	66320001	0.437291	1.5665
1	55750001	55850001	0.437244	1.70997
1	209340001	209440001	0.436942	2.56701
1	167700001	167800001	0.436844	1.64553
1	55760001	55860001	0.436094	1.78026
1	61680001	61780001	0.435859	2.1789
1	211750001	211850001	0.434552	2.58329
1	219030001	219130001	0.434361	2.83456
1	55790001	55890001	0.434352	1.63374
1	36160001	36260001	0.434249	1.66172
1	55730001	55830001	0.434032	1.7872
1	201980001	202080001	0.43344	1.82591
1	210140001	210240001	0.43329	1.76064
1	211760001	211860001	0.433154	2.57151
1	79030001	79130001	0.432611	2.75493
1	55740001	55840001	0.431725	1.79194
1	55780001	55880001	0.430719	1.64869
1	211550001	211650001	0.43055	1.80526
1	201990001	202090001	0.429999	1.87426
1	55800001	55900001	0.429817	1.73736
1	199500001	199600001	0.428946	2.02836
1	211970001	212070001	0.42886	1.98248
1	200370001	200470001	0.428417	1.75641
1	219040001	219140001	0.428313	2.79151
1	216750001	216850001	0.428089	1.75352
1	170490001	170590001	0.427773	2.49641
1	209280001	209380001	0.427655	3.12004
1	55770001	55870001	0.427567	1.70271
1	200080001	200180001	0.425342	1.76057
1	200980001	201080001	0.425025	1.68592
1	170520001	170620001	0.424802	2.05844
1	73910001	74010001	0.424389	1.68561
1	201000001	201100001	0.423041	1.66766
1	200990001	201090001	0.421931	1.59514
1	200400001	200500001	0.421738	1.74175
1	219020001	219120001	0.420699	2.65095
1	55840001	55940001	0.420562	1.91162
1	211770001	211870001	0.420293	2.64457
1	66210001	66310001	0.419964	1.59942
1	207120001	207220001	0.418916	2.0025
1	200380001	200480001	0.418848	1.72401
1	213410001	213510001	0.418788	1.636
1	233660001	233760001	0.418732	1.93309
1	209360001	209460001	0.418497	2.34396
1	201010001	201110001	0.41737	1.77447
1	200390001	200490001	0.417	1.68215
1	210130001	210230001	0.416663	1.60913
1	55940001	56040001	0.416615	2.05809
1	207030001	207130001	0.416464	1.69001
1	62270001	62370001	0.415789	1.9844
1	66190001	66290001	0.415608	1.79695
1	211540001	211640001	0.415154	1.79051
1	55720001	55820001	0.41515	1.80051
1	233590001	233690001	0.414866	2.00078
1	200970001	201070001	0.414552	1.76147
1	202000001	202100001	0.414245	1.861
1	202010001	202110001	0.41375	1.85552
1	55810001	55910001	0.413562	1.84133
1	219050001	219150001	0.413413	2.62442
1	200360001	200460001	0.413332	1.59664
1	55820001	55920001	0.412925	1.92146
1	202020001	202120001	0.412769	1.95585
1	55710001	55810001	0.412641	1.80725
1	79060001	79160001	0.412105	2.71598
1	48660001	48760001	0.410605	1.69892
1	201970001	202070001	0.410293	1.73015
1	62170001	62270001	0.410151	1.8323
1	211830001	211930001	0.410091	2.42345
1	200420001	200520001	0.410086	1.71866
1	216760001	216860001	0.40987	1.72278
1	170530001	170630001	0.409079	1.72252
1	219070001	219170001	0.40834	2.69665
1	66200001	66300001	0.407977	1.662
1	219060001	219160001	0.407953	2.6579
1	199490001	199590001	0.406287	1.97533
1	233670001	233770001	0.406177	1.76099
1	219010001	219110001	0.405893	2.36161
1	200070001	200170001	0.405693	1.69818
1	210120001	210220001	0.405308	1.55546
1	200430001	200530001	0.404974	1.60617
1	38150001	38250001	0.40338	1.53722
1	73830001	73930001	0.402987	1.82736
1	186540001	186640001	0.402832	1.56423
1	233650001	233750001	0.402688	1.86291
1	233630001	233730001	0.402656	1.88125
1	201020001	201120001	0.401466	1.73916
1	202030001	202130001	0.401272	1.83991
1	200410001	200510001	0.400314	1.75557
1	181140001	181240001	0.400245	1.5912
1	201950001	202050001	0.400194	1.5821
1	186530001	186630001	0.398586	1.54744
1	211520001	211620001	0.398266	1.55598
1	79020001	79120001	0.397848	2.07183
1	126130001	126230001	0.397813	1.72174
1	200960001	201060001	0.397463	1.81786
1	48640001	48740001	0.396397	1.65124
1	213480001	213580001	0.396218	2.24687
1	179910001	180010001	0.395886	2.30084
1	233620001	233720001	0.394898	1.93508
1	233610001	233710001	0.394771	1.88906
1	66180001	66280001	0.394385	1.63284
1	216460001	216560001	0.39433	1.86265
1	216500001	216600001	0.393226	1.57119
1	201960001	202060001	0.393043	1.66288
1	233200001	233300001	0.392965	1.55022
1	211840001	211940001	0.392943	2.2011
1	179920001	180020001	0.392825	2.42324
1	126110001	126210001	0.392133	2.12737
1	201050001	201150001	0.391871	1.66182
1	233600001	233700001	0.391608	1.88289
1	218990001	219090001	0.391467	2.021
1	170540001	170640001	0.391386	1.66563
1	209150001	209250001	0.391301	2.29906
1	199480001	199580001	0.3913	1.90384
1	36210001	36310001	0.391084	1.53587
1	207130001	207230001	0.390817	1.9883
1	199330001	199430001	0.390396	1.84008
1	209140001	209240001	0.390109	2.28347
1	55700001	55800001	0.389931	1.80123
1	209270001	209370001	0.389831	2.90278
1	55830001	55930001	0.389673	1.93575
1	55950001	56050001	0.389473	1.99749
1	200060001	200160001	0.388906	1.57147
1	233640001	233740001	0.388833	1.91018
1	219000001	219100001	0.388832	2.12108
1	181130001	181230001	0.388509	1.5786
1	216770001	216870001	0.388245	1.79317
1	94120001	94220001	0.388206	1.69166
1	216450001	216550001	0.388136	1.86456
1	201060001	201160001	0.388008	1.64983
1	199340001	199440001	0.387677	1.75072
1	201070001	201170001	0.387277	1.61299
1	211530001	211630001	0.387152	1.59754
1	212050001	212150001	0.386735	1.93689
1	179930001	180030001	0.386555	2.28288
1	201040001	201140001	0.386406	1.68206
1	216470001	216570001	0.385968	1.72794
1	48610001	48710001	0.385954	1.94682
1	202040001	202140001	0.385923	1.60015
2	78510001	78610001	0.654825	2.1686
2	78520001	78620001	0.634054	2.0913
2	78500001	78600001	0.608831	1.7208
2	66640001	66740001	0.588795	3.5013
2	78530001	78630001	0.587221	1.82501
2	66630001	66730001	0.581253	3.00422
2	66620001	66720001	0.578373	2.83477
2	66650001	66750001	0.563323	3.48494
2	66660001	66760001	0.554878	3.71597
2	66610001	66710001	0.549593	2.37739
2	78540001	78640001	0.536025	1.61863
2	71650001	71750001	0.520035	1.68045
2	71640001	71740001	0.511438	1.66903
2	66670001	66770001	0.49857	3.10103
2	66600001	66700001	0.491448	1.68197
2	66680001	66780001	0.460403	2.91455
2	63830001	63930001	0.454575	1.66127
2	63820001	63920001	0.446174	1.60037
2	63080001	63180001	0.428843	1.61151
2	64390001	64490001	0.426534	2.14082
2	64400001	64500001	0.426373	2.15735
2	63090001	63190001	0.423166	1.56485
2	64410001	64510001	0.416021	1.9426
2	64380001	64480001	0.413526	2.01061
2	66690001	66790001	0.411003	2.72338
2	64420001	64520001	0.409798	1.76934
3	30870001	30970001	0.50552	1.71915
3	30880001	30980001	0.49206	1.75611
3	30860001	30960001	0.490478	1.57391
3	30890001	30990001	0.482867	1.83453
3	43700001	43800001	0.449673	1.61117
3	37850001	37950001	0.440576	1.6503
3	30900001	31000001	0.424478	1.8509
3	30910001	31010001	0.390355	1.76439
4	59860001	59960001	0.688542	5.10349
4	59850001	59950001	0.666853	4.26856
4	59870001	59970001	0.6652	4.29813
4	59840001	59940001	0.638407	3.54537
4	59880001	59980001	0.631746	3.04331
4	59830001	59930001	0.607268	3.16859
4	53600001	53700001	0.595773	2.81598
4	59890001	59990001	0.582436	2.33342
4	53610001	53710001	0.581887	2.32605
4	53590001	53690001	0.580117	2.91561
4	53570001	53670001	0.579437	3.0484
4	53580001	53680001	0.578668	2.93021
4	53540001	53640001	0.575834	3.02431
4	53560001	53660001	0.569511	2.94466
4	53550001	53650001	0.562859	2.91205
4	78710001	78810001	0.561676	1.67532
4	78720001	78820001	0.535436	1.67069
4	59900001	60000001	0.533392	1.66829
4	53530001	53630001	0.527347	2.23766
4	59820001	59920001	0.519882	2.39017
4	80090001	80190001	0.499579	1.98205
4	80080001	80180001	0.490129	1.96051
4	80070001	80170001	0.477256	1.84858
4	53520001	53620001	0.468316	1.70386
4	80100001	80200001	0.465629	1.77339
4	78730001	78830001	0.458326	1.57183
4	59810001	59910001	0.454729	1.84533
4	101300001	101400001	0.450421	3.23427
4	101290001	101390001	0.448204	2.80588
4	80060001	80160001	0.445649	1.54528
4	51470001	51570001	0.425822	2.13029
4	51480001	51580001	0.417886	2.01529
4	80110001	80210001	0.41568	1.90776
4	101310001	101410001	0.413453	2.49523
4	59410001	59510001	0.408015	1.58011
4	101280001	101380001	0.405193	1.97386
4	51490001	51590001	0.391972	1.8637
5	22340001	22440001	0.574553	2.35521
5	22330001	22430001	0.574064	2.29303
5	22320001	22420001	0.551308	2.31446
5	22310001	22410001	0.534809	2.27874
5	22350001	22450001	0.528826	1.99744
5	22300001	22400001	0.52101	2.32923
5	22290001	22390001	0.485768	2.01707
5	22280001	22380001	0.46689	1.86762
5	22380001	22480001	0.460888	1.87065
5	22270001	22370001	0.455107	1.80688
5	22390001	22490001	0.447441	1.72029
5	18710001	18810001	0.443475	1.82252
5	18700001	18800001	0.441629	1.96802
5	22360001	22460001	0.439649	1.88572
5	22370001	22470001	0.436392	1.73712
5	26980001	27080001	0.435241	1.59203
5	49100001	49200001	0.431742	1.63245
5	47540001	47640001	0.42103	1.58213
5	21340001	21440001	0.412207	1.90019
5	18690001	18790001	0.408872	1.78019
5	49090001	49190001	0.403515	1.69347
5	21330001	21430001	0.403321	1.84688
5	18720001	18820001	0.401723	1.57842
5	21320001	21420001	0.400299	1.86436
5	21350001	21450001	0.400181	1.61423
5	49080001	49180001	0.387775	1.74292
6	79000001	79100001	0.466559	2.22006
6	78990001	79090001	0.465834	2.13922
6	168990001	169090001	0.456999	1.72237
6	78980001	79080001	0.448081	1.96373
6	106230001	106330001	0.445044	1.53739
6	106220001	106320001	0.440063	1.56108
6	27960001	28060001	0.430634	1.85168
6	27970001	28070001	0.429286	1.82219
6	79010001	79110001	0.428506	1.98925
6	123230001	123330001	0.422374	1.79397
6	27950001	28050001	0.421824	1.66252
6	106200001	106300001	0.421645	1.55525
6	78970001	79070001	0.42063	1.88058
6	106190001	106290001	0.420127	1.56624
6	92060001	92160001	0.416535	3.09342
6	123220001	123320001	0.415433	1.78906
6	106180001	106280001	0.412768	1.55028
6	27940001	28040001	0.412133	1.5363
6	79020001	79120001	0.411504	1.85049
6	92070001	92170001	0.411271	3.16207
6	123240001	123340001	0.403419	1.73585
6	27980001	28080001	0.394909	1.66376
6	79030001	79130001	0.394453	1.75369
6	123250001	123350001	0.38962	1.67013
7	94970001	95070001	0.428751	1.61813
7	94980001	95080001	0.417595	1.81053
7	94990001	95090001	0.39825	1.91403
7	95000001	95100001	0.387461	1.78406
8	52130001	52230001	0.670286	4.71044
8	52140001	52240001	0.669844	4.6635
8	52150001	52250001	0.667069	4.57059
8	52120001	52220001	0.665807	4.84464
8	67180001	67280001	0.66414	5.54024
8	52160001	52260001	0.664071	4.17127
8	52110001	52210001	0.662709	4.51914
8	52180001	52280001	0.65819	4.0822
8	52170001	52270001	0.658096	4.1819
8	67200001	67300001	0.657797	7.18652
8	52100001	52200001	0.655787	4.43114
8	67190001	67290001	0.654968	6.486
8	52200001	52300001	0.6549	4.26057
8	67150001	67250001	0.653201	3.97758
8	52190001	52290001	0.64937	3.99751
8	67170001	67270001	0.649343	4.22643
8	52600001	52700001	0.646304	3.51393
8	52090001	52190001	0.645338	4.18943
8	67160001	67260001	0.643757	4.00734
8	67140001	67240001	0.640855	4.42717
8	52210001	52310001	0.64034	4.20375
8	52590001	52690001	0.636748	3.37233
8	67440001	67540001	0.632115	7.68256
8	52620001	52720001	0.630848	3.08686
8	52610001	52710001	0.629889	3.03143
8	67450001	67550001	0.627393	9.18734
8	70360001	70460001	0.625682	9.25687
8	52430001	52530001	0.625096	3.25975
8	67460001	67560001	0.62236	10.3596
8	67310001	67410001	0.619642	6.50864
8	52220001	52320001	0.617924	3.71163
8	52320001	52420001	0.614546	3.02347
8	52580001	52680001	0.61448	3.58149
8	67130001	67230001	0.613712	4.01474
8	52440001	52540001	0.613545	3.445
8	67470001	67570001	0.610925	12.2324
8	52260001	52360001	0.610401	3.38644
8	52270001	52370001	0.608686	3.28177
8	52630001	52730001	0.608094	2.68607
8	52390001	52490001	0.60804	2.50169
8	67320001	67420001	0.606693	6.50787
8	52280001	52380001	0.606003	3.27578
8	67120001	67220001	0.605598	4.37346
8	52250001	52350001	0.605501	3.37861
8	52450001	52550001	0.604977	3.44961
8	67330001	67430001	0.604907	6.62069
8	67430001	67530001	0.604609	6.3833
8	67480001	67580001	0.603454	12.6155
8	52410001	52510001	0.602556	2.61941
8	52400001	52500001	0.602533	2.57772
8	52340001	52440001	0.601871	2.55176
8	52350001	52450001	0.601013	2.54199
8	52240001	52340001	0.600787	3.42223
8	52230001	52330001	0.600201	3.51254
8	52360001	52460001	0.600048	2.53679
8	45970001	46070001	0.598811	5.36664
8	55230001	55330001	0.598805	3.53402
8	52420001	52520001	0.598389	2.68902
8	52570001	52670001	0.597504	3.31929
8	52380001	52480001	0.596178	2.57082
8	55220001	55320001	0.59611	3.51922
8	67420001	67520001	0.596047	5.78853
8	52310001	52410001	0.595915	3.10169
8	52370001	52470001	0.595671	2.55377
8	52560001	52660001	0.595062	3.38224
8	52290001	52390001	0.594497	3.2923
8	52330001	52430001	0.594427	2.57991
8	70370001	70470001	0.59382	5.90745
8	46000001	46100001	0.593297	5.81272
8	52300001	52400001	0.593254	3.18982
8	52640001	52740001	0.592577	2.52058
8	52080001	52180001	0.591416	3.00261
8	45990001	46090001	0.590969	5.95106
8	55210001	55310001	0.590333	3.37402
8	45980001	46080001	0.586333	5.63959
8	67350001	67450001	0.586018	6.09425
8	67490001	67590001	0.585739	12.0097
8	67340001	67440001	0.585548	6.25296
8	52470001	52570001	0.585301	3.45895
8	45960001	46060001	0.585218	4.46394
8	52460001	52560001	0.58518	3.4443
8	70350001	70450001	0.584997	9.33586
8	67590001	67690001	0.583638	9.38584
8	67410001	67510001	0.582759	5.72463
8	67580001	67680001	0.581873	10.0287
8	67570001	67670001	0.580569	10.6761
8	70380001	70480001	0.579247	3.84268
8	52480001	52580001	0.574676	3.34005
8	52650001	52750001	0.574553	2.56374
8	67270001	67370001	0.573414	4.11431
8	67400001	67500001	0.572158	5.34973
8	61780001	61880001	0.571833	1.93541
8	61770001	61870001	0.57082	1.85899
8	67560001	67660001	0.570648	11.1498
8	67260001	67360001	0.569573	3.88183
8	67280001	67380001	0.565763	4.0348
8	67550001	67650001	0.565521	10.5381
8	67360001	67460001	0.56451	5.53153
8	45950001	46050001	0.563367	3.54087
8	67290001	67390001	0.562141	3.84031
8	67500001	67600001	0.561946	11.7325
8	52550001	52650001	0.561897	3.24995
8	67110001	67210001	0.56127	4.11607
8	67540001	67640001	0.560241	10.3542
8	55240001	55340001	0.559919	2.75787
8	61790001	61890001	0.559739	2.18074
8	46010001	46110001	0.558948	4.66793
8	67230001	67330001	0.55813	3.63648
8	67600001	67700001	0.557268	6.55964
8	56580001	56680001	0.557225	2.31397
8	67250001	67350001	0.557045	3.75904
8	67520001	67620001	0.556939	10.8349
8	67220001	67320001	0.556446	3.44785
8	67210001	67310001	0.555376	3.35864
8	56590001	56690001	0.554891	2.40858
8	56570001	56670001	0.554038	2.21035
8	67390001	67490001	0.553971	5.15142
8	67510001	67610001	0.553669	11.4034
8	52540001	52640001	0.553542	3.3578
8	67240001	67340001	0.553254	3.71576
8	52490001	52590001	0.552374	3.46101
8	67610001	67710001	0.552317	8.00031
8	67370001	67470001	0.552063	5.19293
8	67530001	67630001	0.550737	10.2212
8	52070001	52170001	0.550222	2.50412
8	61760001	61860001	0.550175	1.73547
8	55200001	55300001	0.550102	2.64845
8	61750001	61850001	0.548769	1.58944
8	67300001	67400001	0.547867	3.68637
8	52660001	52760001	0.547478	2.52015
8	52500001	52600001	0.546629	3.20145
8	67660001	67760001	0.546315	4.05391
8	52530001	52630001	0.546205	3.37901
8	67620001	67720001	0.545994	7.66939
8	61420001	61520001	0.545008	2.4415
8	67380001	67480001	0.543929	5.05756
8	67630001	67730001	0.541038	7.36727
8	53510001	53610001	0.540921	2.42073
8	61410001	61510001	0.539949	2.47376
8	52510001	52610001	0.539725	3.16296
8	56600001	56700001	0.539472	2.35363
8	61700001	61800001	0.537456	1.59147
8	67100001	67200001	0.537083	4.15263
8	52520001	52620001	0.53549	3.20958
8	53500001	53600001	0.533274	2.22253
8	61460001	61560001	0.532573	2.60354
8	67670001	67770001	0.53036	3.62221
8	46020001	46120001	0.529794	3.54067
8	70390001	70490001	0.529124	3.17413
8	62810001	62910001	0.528918	3.07711
8	62820001	62920001	0.528411	2.98013
8	67650001	67750001	0.526377	5.53366
8	52670001	52770001	0.525717	2.43142
8	53520001	53620001	0.525642	2.33996
8	61470001	61570001	0.52401	2.57434
8	61450001	61550001	0.522121	2.3312
8	61400001	61500001	0.52018	2.36532
8	53490001	53590001	0.519968	2.26626
8	61440001	61540001	0.519702	2.04612
8	56720001	56820001	0.519448	2.73436
8	55190001	55290001	0.519018	2.43078
8	61430001	61530001	0.518956	2.11277
8	67640001	67740001	0.518472	6.63488
8	62830001	62930001	0.518123	2.77517
8	56610001	56710001	0.517676	2.25667
8	56560001	56660001	0.515868	1.89883
8	61830001	61930001	0.515247	2.90464
8	61480001	61580001	0.5146	2.60056
8	55250001	55350001	0.514051	2.43854
8	61820001	61920001	0.513574	2.83434
8	56730001	56830001	0.513342	2.94116
8	52060001	52160001	0.513327	2.23472
8	56740001	56840001	0.512975	3.06712
8	61840001	61940001	0.512285	2.54005
8	61810001	61910001	0.508459	2.70337
8	67090001	67190001	0.508045	4.06863
8	61800001	61900001	0.506386	2.54511
8	62800001	62900001	0.504778	2.72389
8	67680001	67780001	0.504563	3.11655
8	56650001	56750001	0.503895	2.09751
8	56750001	56850001	0.503809	3.10765
8	70340001	70440001	0.502637	4.7397
8	52680001	52780001	0.502318	2.22941
8	56790001	56890001	0.502099	2.63159
8	53480001	53580001	0.501397	2.24418
8	50910001	51010001	0.500779	1.56631
8	61850001	61950001	0.500287	2.28176
8	46030001	46130001	0.500039	3.04269
8	56620001	56720001	0.49968	2.13592
8	56760001	56860001	0.499475	3.20208
8	67080001	67180001	0.499444	4.28842
8	56660001	56760001	0.499395	2.10717
8	56670001	56770001	0.498495	2.10318
8	61490001	61590001	0.498432	2.50652
8	56680001	56780001	0.498008	2.44515
8	56630001	56730001	0.497912	2.0622
8	61390001	61490001	0.49729	2.67654
8	51440001	51540001	0.49695	2.97667
8	55180001	55280001	0.496361	2.16351
8	56700001	56800001	0.495981	2.45014
8	56710001	56810001	0.49578	2.43526
8	56770001	56870001	0.494203	3.03852
8	56640001	56740001	0.493875	2.01504
8	51450001	51550001	0.493431	3.2193
8	62440001	62540001	0.493215	1.60099
8	52050001	52150001	0.492542	2.0084
8	61860001	61960001	0.491486	2.0198
8	56690001	56790001	0.491032	2.36727
8	50900001	51000001	0.487083	1.64219
8	56520001	56620001	0.486937	1.72654
8	56530001	56630001	0.48686	1.6789
8	61500001	61600001	0.486134	2.52832
8	46040001	46140001	0.485144	2.97658
8	67070001	67170001	0.484801	4.39376
8	53530001	53630001	0.483193	2.16057
8	45940001	46040001	0.483156	2.53612
8	67060001	67160001	0.482647	4.67854
8	61870001	61970001	0.481732	1.70676
8	51460001	51560001	0.480009	3.02087
8	61510001	61610001	0.479118	2.53664
8	56780001	56880001	0.4787	2.32512
8	62450001	62550001	0.478685	1.62074
8	51420001	51520001	0.478628	2.90279
8	51710001	51810001	0.476722	3.10029
8	56510001	56610001	0.475425	1.71578
8	62100001	62200001	0.474434	2.34659
8	45930001	46030001	0.474241	2.77618
8	56550001	56650001	0.473632	1.5491
8	67690001	67790001	0.473466	2.63632
8	56800001	56900001	0.47236	2.37745
8	51400001	51500001	0.471328	2.63285
8	67050001	67150001	0.471304	4.29714
8	51700001	51800001	0.470923	3.11096
8	50890001	50990001	0.470694	1.66942
8	51430001	51530001	0.469866	2.79437
8	61880001	61980001	0.469659	1.55872
8	62460001	62560001	0.468619	1.6537
8	67700001	67800001	0.468267	2.3562
8	56500001	56600001	0.46812	1.68328
8	56490001	56590001	0.467654	1.7382
8	51720001	51820001	0.464991	2.53477
8	53470001	53570001	0.464297	1.93154
8	62090001	62190001	0.463831	2.18487
8	55260001	55360001	0.46309	2.13466
8	51690001	51790001	0.462978	3.20855
8	51410001	51510001	0.462887	2.75802
8	62470001	62570001	0.462632	1.66517
8	61520001	61620001	0.462598	2.39088
8	51390001	51490001	0.459419	2.24821
8	51020001	51120001	0.459048	2.76991
8	52690001	52790001	0.458969	2.17331
8	70330001	70430001	0.458655	3.65815
8	55170001	55270001	0.458505	1.94117
8	61530001	61630001	0.458238	2.43485
8	51470001	51570001	0.456842	2.70124
8	66750001	66850001	0.455553	1.69602
8	62840001	62940001	0.454851	2.22904
8	51380001	51480001	0.454681	2.20877
8	62080001	62180001	0.454464	2.14679
8	62790001	62890001	0.452863	2.16965
8	51010001	51110001	0.452602	2.45334
8	51670001	51770001	0.451001	3.23382
8	55430001	55530001	0.45039	1.6704
8	61380001	61480001	0.450248	2.35166
8	51680001	51780001	0.44987	3.18262
8	50880001	50980001	0.449305	1.70606
8	67040001	67140001	0.447847	3.92367
8	55980001	56080001	0.447712	2.25006
8	55420001	55520001	0.447656	1.73788
8	55440001	55540001	0.44762	1.63082
8	53540001	53640001	0.44674	2.14707
8	62070001	62170001	0.446503	2.12603
8	62480001	62580001	0.446186	1.62153
8	66760001	66860001	0.444542	1.86588
8	46050001	46150001	0.443809	2.45625
8	50870001	50970001	0.441441	1.68847
8	66740001	66840001	0.441324	1.60388
8	51040001	51140001	0.441269	2.94691
8	51000001	51100001	0.44095	1.94755
8	53460001	53560001	0.440923	1.64785
8	52040001	52140001	0.440029	1.70607
8	51030001	51130001	0.439888	2.73394
8	54830001	54930001	0.439752	1.98007
8	51660001	51760001	0.439643	3.24263
8	52710001	52810001	0.439345	2.02056
8	51370001	51470001	0.439268	2.10282
8	54860001	54960001	0.439155	2.01321
8	61540001	61640001	0.439083	2.31814
8	54810001	54910001	0.438448	1.90111
8	45920001	46020001	0.438269	2.41994
8	54850001	54950001	0.437856	1.89309
8	52700001	52800001	0.437333	1.95468
8	55970001	56070001	0.437325	2.1056
8	67710001	67810001	0.437262	1.789
8	55410001	55510001	0.435329	1.59904
8	62110001	62210001	0.43521	2.25181
8	52720001	52820001	0.433474	1.94798
8	53550001	53650001	0.433403	2.15499
8	55990001	56090001	0.432864	2.04517
8	66770001	66870001	0.43251	2.06684
8	62060001	62160001	0.432424	2.12351
8	54840001	54940001	0.431037	1.90464
8	54820001	54920001	0.430999	1.95623
8	51650001	51750001	0.430211	3.20857
8	51050001	51150001	0.429094	2.7739
8	95210001	95310001	0.429066	1.96684
8	55270001	55370001	0.428779	1.95551
8	50860001	50960001	0.428206	1.68574
8	61370001	61470001	0.428092	2.4238
8	54800001	54900001	0.426342	1.83215
8	62030001	62130001	0.425536	1.89541
8	95220001	95320001	0.425326	1.91994
8	46060001	46160001	0.424909	2.20644
8	95230001	95330001	0.424818	1.85385
8	62020001	62120001	0.424623	1.81456
8	54790001	54890001	0.424073	1.89538
8	61690001	61790001	0.423394	1.55389
8	62010001	62110001	0.42334	1.74472
8	95190001	95290001	0.423168	1.84947
8	95200001	95300001	0.423095	1.89512
8	62050001	62150001	0.421201	2.06709
8	62120001	62220001	0.420521	2.03942
8	54870001	54970001	0.420249	1.87634
8	51640001	51740001	0.420149	3.12871
8	62040001	62140001	0.419732	1.95901
8	55160001	55260001	0.418886	1.75526
8	66980001	67080001	0.418671	3.57661
8	62000001	62100001	0.418573	1.73237
8	67000001	67100001	0.417084	3.68448
8	66970001	67070001	0.416955	3.58655
8	66990001	67090001	0.416609	3.69522
8	52730001	52830001	0.41484	1.92981
8	67030001	67130001	0.414623	3.81067
8	61360001	61460001	0.41397	2.53733
8	62490001	62590001	0.413581	1.58624
8	95240001	95340001	0.413041	1.64331
8	53560001	53660001	0.411807	2.18474
8	56810001	56910001	0.410352	1.95795
8	61550001	61650001	0.410254	2.08477
8	47010001	47110001	0.410188	2.36185
8	50850001	50950001	0.410006	1.63516
8	51630001	51730001	0.409865	3.04967
8	55390001	55490001	0.40817	1.67523
8	67010001	67110001	0.407925	3.74575
8	66780001	66880001	0.407533	2.04762
8	51510001	51610001	0.406841	2.25885
8	61990001	62090001	0.405919	1.64867
8	95250001	95350001	0.405738	1.62574
8	55030001	55130001	0.404599	1.5477
8	56000001	56100001	0.404161	1.68824
8	55280001	55380001	0.402682	1.82704
8	47020001	47120001	0.402019	2.21424
8	51060001	51160001	0.401389	2.55122
8	67020001	67120001	0.401042	3.55539
8	45910001	46010001	0.400939	2.00317
8	54780001	54880001	0.400762	1.94308
8	70400001	70500001	0.399318	1.92216
8	53090001	53190001	0.398839	1.58207
8	51490001	51590001	0.398383	2.27752
8	51500001	51600001	0.398079	2.22448
8	55960001	56060001	0.397643	1.72401
8	62130001	62230001	0.39737	1.75033
8	70320001	70420001	0.397326	2.7668
8	53570001	53670001	0.396797	2.00341
8	62500001	62600001	0.393686	1.59939
8	51250001	51350001	0.393172	1.66194
8	51260001	51360001	0.392843	1.54082
8	51480001	51580001	0.392842	2.18882
8	51520001	51620001	0.392058	2.17412
8	62780001	62880001	0.39201	1.78681
8	47000001	47100001	0.391858	2.23725
8	95180001	95280001	0.391522	1.66772
8	51220001	51320001	0.390436	1.58837
8	61350001	61450001	0.390435	2.47189
8	55380001	55480001	0.389931	1.82522
8	46790001	46890001	0.389906	2.36937
8	46070001	46170001	0.389649	2.02606
8	52740001	52840001	0.389227	1.84283
8	55370001	55470001	0.387319	1.82849
8	55020001	55120001	0.386543	1.61878
8	51530001	51630001	0.386162	2.18504
9	57490001	57590001	0.443604	2.37471
9	94730001	94830001	0.423612	2.42263
9	57500001	57600001	0.423296	2.28912
9	94740001	94840001	0.412099	2.31707
9	75830001	75930001	0.407777	2.00279
9	57470001	57570001	0.406218	2.10431
9	75820001	75920001	0.399138	2.08934
9	57480001	57580001	0.398509	2.02972
9	86120001	86220001	0.394048	1.94433
9	86130001	86230001	0.386355	1.97807
12	2680001	2780001	0.511045	2.9748
12	2690001	2790001	0.494085	2.96611
12	2700001	2800001	0.48404	2.7023
12	2710001	2810001	0.477627	2.47023
12	2670001	2770001	0.476239	2.60652
12	2720001	2820001	0.473535	2.10806
12	2660001	2760001	0.456025	2.5218
12	2730001	2830001	0.439606	1.82469
12	2650001	2750001	0.424784	2.28402
13	110580001	110680001	0.600766	4.0665
13	110570001	110670001	0.598987	4.08843
13	110590001	110690001	0.595037	4.00956
13	110560001	110660001	0.58952	3.93962
13	110600001	110700001	0.585801	3.90748
13	110610001	110710001	0.582265	3.80703
13	110550001	110650001	0.578737	3.92926
13	110620001	110720001	0.564697	3.65572
13	110540001	110640001	0.564616	3.52039
13	110630001	110730001	0.558789	3.76423
13	60850001	60950001	0.541759	2.02904
13	98070001	98170001	0.538666	1.98452
13	98120001	98220001	0.538652	1.61981
13	98190001	98290001	0.536852	2.4194
13	98090001	98190001	0.536073	1.72104
13	98180001	98280001	0.534691	2.1229
13	98100001	98200001	0.534421	1.56664
13	110640001	110740001	0.532498	3.04986
13	98080001	98180001	0.530954	1.86062
13	98060001	98160001	0.529768	1.95132
13	98130001	98230001	0.529296	1.90866
13	110530001	110630001	0.529018	2.84523
13	98200001	98300001	0.528286	2.49205
13	60860001	60960001	0.52781	1.85882
13	98050001	98150001	0.521539	1.89133
13	60870001	60970001	0.520777	1.75161
13	98170001	98270001	0.517457	2.11478
13	60840001	60940001	0.516899	1.86393
13	98160001	98260001	0.515439	1.85717
13	98040001	98140001	0.514669	1.73044
13	110520001	110620001	0.513473	3.22111
13	110690001	110790001	0.513173	2.37767
13	98150001	98250001	0.513022	1.83808
13	110700001	110800001	0.511831	1.97305
13	98220001	98320001	0.508265	2.27073
13	98140001	98240001	0.508094	1.84548
13	110650001	110750001	0.508049	2.49932
13	98210001	98310001	0.505966	2.3618
13	98030001	98130001	0.505796	1.63952
13	101870001	101970001	0.503898	1.96418
13	140420001	140520001	0.503771	1.59429
13	60880001	60980001	0.503013	1.62803
13	45320001	45420001	0.497602	1.88954
13	60890001	60990001	0.492651	1.5651
13	97890001	97990001	0.490716	1.59473
13	98240001	98340001	0.486093	2.44495
13	97900001	98000001	0.486	1.55045
13	101880001	101980001	0.485368	1.81561
13	110680001	110780001	0.483809	2.2995
13	97920001	98020001	0.483049	1.5963
13	110660001	110760001	0.482842	2.3391
13	97950001	98050001	0.482498	1.63528
13	45310001	45410001	0.48142	1.78615
13	45330001	45430001	0.478456	1.8097
13	110510001	110610001	0.478056	3.11602
13	98230001	98330001	0.47335	2.22649
13	98020001	98120001	0.471859	1.88521
13	97960001	98060001	0.471578	1.64651
13	108370001	108470001	0.467197	2.29528
13	110670001	110770001	0.466471	2.14867
13	110500001	110600001	0.466132	3.07187
13	110490001	110590001	0.462461	3.15959
13	101860001	101960001	0.462387	1.74734
13	110460001	110560001	0.462104	3.50069
13	110470001	110570001	0.46133	3.40027
13	98010001	98110001	0.461139	1.77985
13	98250001	98350001	0.459795	2.23078
13	108360001	108460001	0.457071	2.20319
13	110430001	110530001	0.456754	4.51144
13	110480001	110580001	0.454798	3.20174
13	108350001	108450001	0.452864	2.17723
13	140430001	140530001	0.450071	1.57693
13	110420001	110520001	0.448669	3.6929
13	108340001	108440001	0.447452	2.18671
13	108380001	108480001	0.443461	2.12477
13	98000001	98100001	0.443052	1.62925
13	108330001	108430001	0.44288	2.14547
13	110450001	110550001	0.441819	3.62537
13	45340001	45440001	0.437396	1.71845
13	110440001	110540001	0.435112	3.85329
13	124830001	124930001	0.434474	2.24373
13	45300001	45400001	0.432954	1.64915
13	108400001	108500001	0.432601	2.38777
13	101850001	101950001	0.432499	1.55002
13	124850001	124950001	0.430843	2.24816
13	124840001	124940001	0.428751	2.20229
13	108390001	108490001	0.425371	2.0822
13	45350001	45450001	0.422627	1.69205
13	97730001	97830001	0.420999	2.31795
13	124870001	124970001	0.419804	2.04574
13	124860001	124960001	0.418404	2.0437
13	97740001	97840001	0.417678	2.4065
13	97750001	97850001	0.413609	2.20487
13	97720001	97820001	0.413295	2.19979
13	108320001	108420001	0.411791	1.82981
13	124820001	124920001	0.408849	2.08942
13	108410001	108510001	0.403847	2.24416
13	124880001	124980001	0.403227	1.93831
13	110410001	110510001	0.399747	2.68605
13	108310001	108410001	0.398766	1.79187
13	45290001	45390001	0.396197	1.60442
13	124890001	124990001	0.392676	2.07785
13	110370001	110470001	0.392266	2.84596
13	110390001	110490001	0.390202	2.53505
13	110380001	110480001	0.389905	2.8104
13	108630001	108730001	0.389817	1.93314
13	110360001	110460001	0.388088	2.77669
13	108640001	108740001	0.387787	1.93479
14	96420001	96520001	0.639591	3.30581
14	96410001	96510001	0.570415	2.27574
14	75980001	76080001	0.569819	3.16903
14	75970001	76070001	0.564354	2.97702
14	96430001	96530001	0.560352	2.26896
14	96400001	96500001	0.549977	2.09835
14	76000001	76100001	0.547977	3.48121
14	95880001	95980001	0.546304	6.95691
14	76020001	76120001	0.546026	2.95621
14	76030001	76130001	0.545959	2.91325
14	76010001	76110001	0.545244	3.38381
14	75990001	76090001	0.544216	2.96776
14	75960001	76060001	0.531899	2.4937
14	76040001	76140001	0.528765	2.68834
14	76050001	76150001	0.517899	2.63887
14	95770001	95870001	0.510072	2.93913
14	75950001	76050001	0.509672	2.41658
14	96390001	96490001	0.506062	1.83431
14	95890001	95990001	0.501538	4.32101
14	95790001	95890001	0.500012	2.72886
14	96440001	96540001	0.499035	2.09062
14	95670001	95770001	0.496412	2.17666
14	95780001	95880001	0.494542	2.66487
14	95760001	95860001	0.494403	2.66177
14	75940001	76040001	0.493908	2.2748
14	95800001	95900001	0.493651	2.70527
14	95660001	95760001	0.48971	2.02486
14	76060001	76160001	0.488838	2.25407
14	95750001	95850001	0.477687	2.47932
14	75930001	76030001	0.477503	2.16271
14	95810001	95910001	0.47279	2.73309
14	75920001	76020001	0.467339	2.05796
14	95830001	95930001	0.458959	3.07604
14	95860001	95960001	0.457307	3.80563
14	95820001	95920001	0.45701	2.66616
14	95870001	95970001	0.456951	3.75536
14	95740001	95840001	0.456362	2.40763
14	95680001	95780001	0.455876	1.89774
14	95840001	95940001	0.453202	3.17615
14	101850001	101950001	0.451254	2.8259
14	96380001	96480001	0.451148	1.59924
14	76070001	76170001	0.450225	2.00894
14	95730001	95830001	0.449183	2.16338
14	101840001	101940001	0.449015	2.7753
14	95850001	95950001	0.447239	3.5098
14	96450001	96550001	0.442629	1.92158
14	95720001	95820001	0.440622	2.03933
14	101830001	101930001	0.436566	2.80679
14	101880001	101980001	0.435327	2.36222
14	93530001	93630001	0.434016	1.68248
14	93510001	93610001	0.43315	1.89379
14	101900001	102000001	0.432728	2.68459
14	93520001	93620001	0.432249	1.83994
14	49930001	50030001	0.431965	1.71456
14	49920001	50020001	0.429885	1.65755
14	101870001	101970001	0.429711	2.34625
14	101910001	102010001	0.427044	2.43504
14	101890001	101990001	0.426683	2.4232
14	93500001	93600001	0.42577	1.9056
14	75910001	76010001	0.425762	1.61073
14	49910001	50010001	0.424672	1.56458
14	101820001	101920001	0.421713	2.55604
14	95710001	95810001	0.421657	1.79278
14	93490001	93590001	0.420986	1.71728
14	101860001	101960001	0.420143	2.39281
14	49940001	50040001	0.415455	1.67768
14	49900001	50000001	0.41527	1.56203
14	95650001	95750001	0.414873	1.58401
14	97000001	97100001	0.413189	2.28665
14	76080001	76180001	0.407696	1.79879
14	96960001	97060001	0.407208	2.13257
14	96950001	97050001	0.406136	2.17218
14	95690001	95790001	0.399288	1.71369
14	97010001	97110001	0.395131	2.22022
14	76350001	76450001	0.393633	3.5508
14	95700001	95800001	0.391338	1.65677
14	96940001	97040001	0.389471	1.87965
14	96990001	97090001	0.386188	1.99774
14	49950001	50050001	0.386127	1.5358
15	68150001	68250001	0.551461	4.74429
15	68160001	68260001	0.549775	4.26356
15	93570001	93670001	0.548345	3.3816
15	68140001	68240001	0.54063	4.55361
15	68120001	68220001	0.538542	5.72152
15	68110001	68210001	0.537444	5.87059
15	93560001	93660001	0.53677	3.45481
15	68170001	68270001	0.535944	3.60078
15	68180001	68280001	0.533847	3.22415
15	68130001	68230001	0.532552	4.82387
15	68200001	68300001	0.526976	2.48078
15	93580001	93680001	0.52594	2.97693
15	68190001	68290001	0.52411	2.80572
15	93590001	93690001	0.522624	2.97716
15	68230001	68330001	0.518155	1.95251
15	68210001	68310001	0.516511	2.14834
15	68390001	68490001	0.514866	1.58218
15	68220001	68320001	0.513015	1.97481
15	68380001	68480001	0.506223	1.55121
15	68240001	68340001	0.503728	1.87668
15	93600001	93700001	0.499187	2.68547
15	68250001	68350001	0.484452	1.64608
15	68340001	68440001	0.483764	1.5688
15	68100001	68200001	0.483541	3.82304
15	68320001	68420001	0.47541	1.56479
15	68330001	68430001	0.472854	1.58854
15	82370001	82470001	0.471896	2.00803
15	68260001	68360001	0.459053	1.54376
15	93610001	93710001	0.455549	2.35635
15	82380001	82480001	0.454339	1.89186
15	82360001	82460001	0.451371	1.90398
15	93550001	93650001	0.442349	2.69548
15	68090001	68190001	0.437813	2.91314
15	82340001	82440001	0.434358	2.06633
15	82350001	82450001	0.432661	1.98917
15	93620001	93720001	0.422071	2.0962
15	71220001	71320001	0.421345	1.6191
15	93540001	93640001	0.420671	2.45614
15	63420001	63520001	0.419749	1.59659
15	82390001	82490001	0.413415	1.67394
15	71210001	71310001	0.404275	1.80354
15	82330001	82430001	0.401714	1.95657
15	71200001	71300001	0.397201	1.85998
15	82320001	82420001	0.395832	1.9828
15	68080001	68180001	0.390046	2.30831
15	63430001	63530001	0.388839	1.67284
16	28330001	28430001	0.474743	3.16009
16	28320001	28420001	0.473065	3.7739
16	28340001	28440001	0.461558	2.25705
16	28350001	28450001	0.448745	2.05464
16	28360001	28460001	0.443743	1.96578
16	28370001	28470001	0.419002	1.81645
16	28310001	28410001	0.413041	3.70268
16	28850001	28950001	0.411234	1.54294
16	26840001	26940001	0.403911	2.49466
16	26960001	27060001	0.403895	2.09747
16	28890001	28990001	0.403592	2.00691
16	28870001	28970001	0.399608	1.68372
16	28380001	28480001	0.399469	1.79557
16	28860001	28960001	0.398457	1.6074
16	28880001	28980001	0.397294	1.71807
16	26830001	26930001	0.397207	2.33726
16	28300001	28400001	0.394951	3.53506
16	26850001	26950001	0.391613	2.42036
16	26950001	27050001	0.388684	2.14156
18	18550001	18650001	0.440226	1.75434
18	18560001	18660001	0.434304	1.69479
18	18540001	18640001	0.411763	1.65728
18	18530001	18630001	0.396159	1.59826
18	18520001	18620001	0.389353	1.55548
