# Supplementary material for: Population Structure and Selection Signatures in Chinese Indigenous Zhaotong Pigs Revealed by Whole-Genome Resequencing
Source: Animals (Basel). 2024 Oct 30;14(21):3129. doi: 10.3390/ani14213129 (PMC11544797; doi:10.3390/ani14213129)
Supplement: Supplementary file 1 [file animals-14-03129-s001.zip › Table S6.xlsx]

## Sheet: Sheet1
Genes	Chr	Start	End
NKAIN2	1	38014251	39040215
LOC102165447	1	38170349	38278975
TRDN	1	39180543	39567245
LOC102166321	1	39187429	39199128
LOC110260190	1	39300048	39356285
LOC110256669	1	48663774	48667588
ZNF292	1	55615249	55713103
GJB7	1	55729841	55741209
SMIM8	1	55753911	55763969
C1H6orf163	1	55765626	55788627
LOC110260320	1	55790265	55794688
CFAP206	1	55821510	55854203
SLC35A1	1	55859618	55895785
RARS2	1	55906507	55982094
ORC3	1	55982131	56044244
AKIRIN2	1	56047187	56075342
FAXC	1	66232162	66309800
LOC102159995	1	73805546	73833458
SCML4	1	73838807	73968838
SEC63	1	74003427	74078605
SETBP1	1	94295331	94666560
LOC110260756	1	94424406	94444845
USP3	1	108414357	108515611
APH1B	1	108549296	108763279
SQOR	1	126078334	126137407
BLOC1S6	1	126168943	126184813
TLE3	1	167808507	167855913
LOC102162695	1	169915799	170621845
SOS2	1	179907577	180014941
L2HGDH	1	180020861	180069168
LOC102162767	1	181107732	181315629
LOC110262249	1	186436771	186530029
NAA30	1	186529788	186553074
LOC110262255	1	186568286	186712789
C1H14orf105	1	186597776	186633140
DMRTA1	1	200410019	200414904
FOCAD	1	201938992	202229378
CCDC171	1	206788322	207143054
PSIP1	1	207173263	207209310
SNAPC3	1	207215730	207252421
LOC106509171	1	208914827	209173719
LOC106509172	1	209123415	209152842
MPDZ	1	209181440	209351797
LOC106509174	1	209368633	209433822
LOC102165580	1	210145557	210470044
LOC102164767	1	211169051	211610959
PTPRD	1	211832408	214013013
RIC1	1	216382178	216494815
PDCD1LG2	1	216564427	216600333
CD274	1	216646377	216792731
PLGRKT	1	216692001	216739726
RLN2	1	216763545	216769802
INSL6	1	216792784	216820197
JAK2	1	216849743	217002310
PUM3	1	218994138	219038208
KCNV2	1	219099857	219113194
LOC102163669	1	232963845	233553482
LOC110259628	2	63124158	63128709
LOC110259331	2	63151083	63199071
LOC100516957	2	63853303	63900458
LOC110259756	2	63921383	63922142
LOC100518239	2	64371778	64383648
LOC100518060	2	64396637	64397570
LOC102166940	2	66590119	66623243
LOC100520720	2	66628234	66639452
LOC106508100	2	66650442	66674699
LOC110255283	2	66757054	66769977
LOC110259332	2	66757054	66769977
PEX11G	2	71639288	71649445
ARHGEF18	2	71651095	71747513
RASGEF1C	2	78414860	78503557
RNF130	2	78515717	78670035
LOC102166382	2	78612082	78617004
SNX29	3	30584706	31133392
HMOX2	3	37829043	37868163
NMRAL1	3	37871867	37879373
DNAJA3	3	37883232	37919141
LOC100513346	3	37928097	37997431
IL1A	3	43718319	43731668
CKAP2L	3	43736525	43772995
NT5DC4	3	43778330	43789122
C4H8orf59	4	51468984	51479506
E2F5	4	51478398	51512617
LRRCC1	4	51525043	51570609
ZFHX4	4	59384201	59580913
SNTG1	4	78527485	78982116
SPIDR	4	79874936	80190744
LOC106510093	4	80190886	80453215
LOC102159389	4	101249916	101280702
LOC102159652	4	101285122	101301055
ADAM30	4	101314709	101316974
REG4	4	101337294	101354550
LOC110260333	4	101385485	101404273
LOC100156167	4	101408107	101415914
PCBP2	5	18670123	18699313
MAP3K12	5	18699122	18710210
TARBP2	5	18718587	18723843
NPFF	5	18724077	18724844
ATF7	5	18726328	18838670
PYM1	5	21308876	21329329
DGKA	5	21331472	21355614
PMEL	5	21355610	21365609
CDK2	5	21365722	21372170
RAB5B	5	21373332	21392729
LOC110260685	5	21391628	21395178
SUOX	5	21395245	21399715
IKZF4	5	21399857	21427648
LOC106508334	5	21405041	21413766
RPS26	5	21431655	21433691
LOC100512656	5	22278125	22285534
LOC100626199	5	22285210	22293945
GPR182	5	22303465	22309652
ZBTB39	5	22308629	22316317
TAC3	5	22324926	22336464
MYO1A	5	22338023	22363338
NEMP1	5	22366534	22390097
NAB2	5	22400327	22406424
STAT6	5	22406355	22422022
LRP1	5	22435635	22519276
USP15	5	26964379	27082549
SSPN	5	47566265	47609330
SOX5	5	49159949	50165770
KCTD19	6	27932782	27966294
LRRC36	6	27965252	28051798
TPPP3	6	28045432	28051141
ZDHHC1	6	28046098	28071535
LOC110260944	6	28059040	28060401
HP1BP3	6	78975550	79007921
EIF4G3	6	79022221	79382038
AGO1	6	92038103	92076477
AGO3	6	92081762	92225811
ROCK1	6	106163898	106314998
FOXJ3	6	168994431	169135038
LOC110261250	6	169003238	169009436
SIPA1L1	7	94789793	95167112
GLRB	8	45912868	46034455
LOC110262094	8	45967663	45972062
GRIA2	8	46078121	46247144
LOC106504649	8	46865944	46919748
LOC106504650	8	47007215	47010096
FAM198B	8	47036904	47133914
LOC100516145	8	47097358	47112734
LOC110262097	8	47114393	47124287
FSTL5	8	50264271	51052933
LOC106504658	8	51534819	51576623
LOC110262101	8	52094954	52117479
NPY1R	8	52152648	52163080
NPY5R	8	52173905	52183336
TKTL2	8	52325781	52328286
LOC110261974	8	52325781	52343140
TMA16	8	52343206	52371367
2023-03-01	8	52375509	52951031
LOC100519499	8	53576926	53637383
LOC106504662	8	53623098	53628441
TMEM165	8	54751569	54786744
CLOCK	8	54793322	54910192
PDCL2	8	54916144	54949961
LOC102166140	8	54950105	54963084
NMU	8	54952332	54978577
LOC102165777	8	55057652	55113615
EXOC1	8	55189365	55246256
CEP135	8	55250901	55323396
KIAA1211	8	55336362	55600931
LOC110262105	8	55528814	55537747
SPINK2	8	55982376	55989592
LOC110261959	8	55995777	56035492
REST	8	56035181	56061140
LOC100621006	8	56048279	56215011
LOC100626988	8	56078892	56083882
LOC110262111	8	61785890	61912909
TECRL	8	62542451	62646084
LOC100624541	8	66727046	66748761
LOC110262013	8	66762884	66789582
SULT1E1	8	66811535	66838181
LOC110262014	8	66868426	66874496
CSN1S2	8	66971080	67012343
PRR27	8	67023891	67028934
ODAM	8	67059283	67068117
LOC102160683	8	67080134	67100128
LOC106507819	8	67084573	67090540
CSN3	8	67099130	67109112
LOC110262119	8	67130686	67134427
CABS1	8	67161202	67163535
AMTN	8	67312107	67327775
AMBN	8	67381136	67394394
ENAM	8	67416481	67431196
JCHAIN	8	67439404	67448628
UTP3	8	67475970	67477587
RUFY3	8	67494551	67582144
GRSF1	8	67586934	67607422
MOB1B	8	67647861	67702235
DCK	8	67706660	67736743
SLC4A4	8	67768954	68176210
LOC106504692	8	70309426	70351197
EREG	8	70351315	70372530
AREG	8	70417934	70428106
LOC102164088	8	95199489	95219084
SNX19	9	57509185	57558342
LOC110255462	9	57558453	57641124
SLC25A13	9	75781420	75949828
LOC102158500	9	86099969	86135401
LOC106504979	9	94792956	94848211
LOC106505381	12	2709909	3016669
LOC106505631	13	45323092	45338001
THOC7	13	45335159	45356233
ATXN7	13	45356349	45508853
LOC110255178	13	60812534	60916406
LOC100514009	13	60914411	60933064
SUMF1	13	60946717	61037298
LOC110256535	13	97746684	97797301
SHOX2	13	97879585	97892276
RSRC1	13	97893814	98338108
MECOM	13	107753206	108336134
LOC110256516	13	108335463	108337919
ACTRT3	13	108429744	108434366
MYNN	13	108435193	108452699
LRRC34	13	108451558	108487116
LRRIQ4	13	108500054	108520792
SAMD7	13	108622401	108641412
SEC62	13	108660485	108688307
PLD1	13	110152267	110376319
TMEM212	13	110414388	110434357
FNDC3B	13	110587463	110931687
ST6GAL1	13	124699621	124837847
LOC100519216	13	124824567	124901819
RTP1	13	124935514	124942119
MASP1	13	124938468	125028440
MAATS1	13	140437095	140566976
SMARCB1	14	49874980	49906043
MMP11	14	49907683	49917494
CHCHD10	14	49921599	49923529
C14H22orf15	14	49924195	49926033
VPREB3	14	49924873	49929562
ZNF70	14	49929735	49939304
LOC100523213	14	49951541	49960517
VPREB1	14	49972057	49972768
TOP3B	14	50020411	50037854
PPM1F	14	50040611	50063327
P4HA1	14	75827206	75919121
NUDT13	14	75918055	75958187
ECD	14	75958867	75992622
FAM149B1	14	75992656	76065822
DNAJC9	14	76064597	76070301
MRPS16	14	76071016	76074639
CFAP70	14	76075268	76199898
USP54	14	76307222	76365142
MYOZ1	14	76445108	76453014
PCDH15	14	95530167	96388032
LOC110256793	14	95772413	95825934
LOC102158750	14	96322653	96425391
LOC102159151	14	96449516	96516562
LOC102159032	14	96512974	96523085
LOC110256787	14	97095080	97105905
LOC106508097	14	97095080	97105905
MBL2	14	97103925	97107635
LOC102166772	14	101924145	101936888
NR4A2	15	63487050	63506249
LOC110257003	15	68068816	68107235
PSMD14	15	68107378	68208884
TBR1	15	68208883	68222993
LOC106506258	15	68288415	68298846
SLC4A10	15	68342606	68655009
GRB14	15	71119927	71247426
LOC102164208	15	71257370	71269664
LOC102161209	15	82436750	82446225
COL3A1	15	93556913	93595678
COL5A2	15	93611855	93981131
LOC106505886	16	27049723	27104569
LOC110257349	16	28293817	28307073
LOC102161640	16	28470477	28962383
CPA5	18	18482885	18536376
CPA4	18	18528997	18553944
CPA2	18	18557517	18581957
SSMEM1	18	18604053	18613285
TMEM209	18	18615257	18644708
