# Supplementary material for: Population Structure and Selection Signatures in Chinese Indigenous Zhaotong Pigs Revealed by Whole-Genome Resequencing
Source: Animals (Basel). 2024 Oct 30;14(21):3129. doi: 10.3390/ani14213129 (PMC11544797; doi:10.3390/ani14213129)
Supplement: Supplementary file 1 [file animals-14-03129-s001.zip › Table S7.xlsx]

## Sheet: Sheet1
ID	Type	Description	pvalue	p.adjust	geneID
GO:0030199	BP	collagen fibril organization	2.68483e-05	0.0339631	COL3A1/COL5A2/P4HA1/MMP11
GO:0005201	MF	extracellular matrix structural constituent	3.44971e-05	0.00783084	AMBN/ENAM/COL3A1/COL5A2
GO:0009887	BP	animal organ morphogenesis	0.000265052	0.167645	NPY1R/NPY5R/AREG/AMBN/ENAM/NAB2/STAT6/COL3A1/COL5A2/SHOX2/ODAM/E2F5
GO:0005581	CC	collagen trimer	0.000654995	0.0995593	COL3A1/COL5A2/P4HA1/MBL2
GO:0019083	BP	viral transcription	0.00109824	0.34732	REST/LOC100621006/TARBP2
GO:0046782	BP	regulation of viral transcription	0.00109824	0.34732	REST/LOC100621006/TARBP2
GO:0019080	BP	viral gene expression	0.00179259	0.374586	REST/LOC100621006/TARBP2
GO:0034308	BP	primary alcohol metabolic process	0.00179259	0.374586	REST/LOC100621006/LOC100624541
GO:0043200	BP	response to amino acid	0.00207281	0.374586	GLRB/COL3A1/COL5A2
GO:0005791	CC	rough endoplasmic reticulum	0.00239506	0.182024	SEC63/RPS26/MBL2/SEC62
GO:0001101	BP	response to acid chemical	0.00307134	0.401672	GLRB/COL3A1/COL5A2
GO:0042475	BP	odontogenesis of dentin-containing tooth	0.0038759	0.401672	AMBN/ENAM/ODAM
GO:0009408	BP	response to heat	0.00479771	0.401672	PSIP1/IL1A/DNAJA3
GO:1901186	BP	positive regulation of ERBB signaling pathway	0.00639555	0.401672	EREG/AREG
GO:0005154	MF	epidermal growth factor receptor binding	0.00672087	0.556847	EREG/AREG
GO:0061061	BP	muscle structure development	0.00768974	0.401672	EREG/COL3A1/SHOX2/REST/LOC100621006/TARBP2/MYOZ1
GO:0008211	BP	glucocorticoid metabolic process	0.00775431	0.401672	REST/LOC100621006
GO:0016572	BP	histone phosphorylation	0.00775431	0.401672	MAP3K12/JAK2
GO:0033598	BP	mammary gland epithelial cell proliferation	0.00775431	0.401672	AREG/STAT6
GO:0060416	BP	response to growth hormone	0.00775431	0.401672	STAT6/JAK2
GO:0009628	BP	response to abiotic stimulus	0.00865977	0.401672	COL3A1/HP1BP3/PSIP1/IL1A/REST/LOC100621006/DNAJA3/NR4A2
GO:0007507	BP	heart development	0.009161	0.401672	NPY1R/NPY5R/COL3A1/SHOX2/REST/LOC100621006
GO:0008207	BP	C21-steroid hormone metabolic process	0.00923086	0.401672	REST/LOC100621006
GO:0032897	BP	negative regulation of viral transcription	0.00923086	0.401672	REST/LOC100621006
GO:0033363	BP	secretory granule organization	0.00923086	0.401672	SPINK2/SNX19
GO:0045920	BP	negative regulation of exocytosis	0.00923086	0.401672	REST/LOC100621006
GO:0046676	BP	negative regulation of insulin secretion	0.00923086	0.401672	REST/LOC100621006
GO:0035198	MF	miRNA binding	0.0093905	0.556847	TARBP2/AGO3
GO:0031047	BP	gene silencing by RNA	0.00974162	0.401672	TARBP2/AGO1/AGO3
GO:0009566	BP	fertilization	0.00975668	0.401672	GLRB/RLN2/SPINK2/TARBP2
GO:0030198	BP	extracellular matrix organization	0.0102615	0.401672	COL3A1/COL5A2/P4HA1/MMP11
GO:0043062	BP	extracellular structure organization	0.0102615	0.401672	COL3A1/COL5A2/P4HA1/MMP11
GO:0010894	BP	negative regulation of steroid biosynthetic process	0.0108222	0.401672	REST/LOC100621006
GO:0017158	BP	regulation of calcium ion-dependent exocytosis	0.0108222	0.401672	REST/LOC100621006
GO:0032350	BP	regulation of hormone metabolic process	0.0108222	0.401672	REST/LOC100621006
GO:0045840	BP	positive regulation of mitotic nuclear division	0.0108222	0.401672	EREG/IL1A
GO:0045939	BP	negative regulation of steroid metabolic process	0.0108222	0.401672	REST/LOC100621006
GO:0061098	BP	positive regulation of protein tyrosine kinase activity	0.0108222	0.401672	EREG/AREG
GO:2000736	BP	regulation of stem cell differentiation	0.0108222	0.401672	REST/LOC100621006
GO:0042127	BP	regulation of cell population proliferation	0.0111134	0.401672	EREG/AREG/STAT6/SHOX2/HP1BP3/CD274/RLN2/IL1A/REST/LOC100621006/AGO3/SMARCB1
GO:0030879	BP	mammary gland development	0.0121432	0.415165	AREG/STAT6/CSN3
GO:0042476	BP	odontogenesis	0.0121432	0.415165	AMBN/ENAM/ODAM
GO:0061980	MF	regulatory RNA binding	0.0124545	0.556847	TARBP2/AGO3
GO:0007218	BP	neuropeptide signaling pathway	0.0130125	0.421777	GLRB/TAC3/NMU
GO:0009266	BP	response to temperature stimulus	0.0130125	0.421777	PSIP1/IL1A/DNAJA3
GO:0070851	MF	growth factor receptor binding	0.01384	0.556847	EREG/AREG/IL1A
GO:0042181	BP	ketone biosynthetic process	0.0143371	0.421777	REST/LOC100621006
GO:0043403	BP	skeletal muscle tissue regeneration	0.0143371	0.421777	TARBP2/MYOZ1
GO:0071384	BP	cellular response to corticosteroid stimulus	0.0143371	0.421777	REST/LOC100621006
GO:0071385	BP	cellular response to glucocorticoid stimulus	0.0143371	0.421777	REST/LOC100621006
GO:0042058	BP	regulation of epidermal growth factor receptor signaling pathway	0.0162549	0.444165	EREG/AREG
GO:0060350	BP	endochondral bone morphogenesis	0.0162549	0.444165	NAB2/SHOX2
GO:0032870	BP	cellular response to hormone stimulus	0.0178854	0.444165	NPY1R/STAT6/REST/LOC100621006/JAK2/NR4A2
GO:0006081	BP	cellular aldehyde metabolic process	0.0182757	0.444165	REST/LOC100621006
GO:0007340	BP	acrosome reaction	0.0182757	0.444165	GLRB/RLN2
GO:0016575	BP	histone deacetylation	0.0182757	0.444165	REST/LOC100621006
GO:0017156	BP	calcium-ion regulated exocytosis	0.0182757	0.444165	REST/LOC100621006
GO:0035690	BP	cellular response to drug	0.0182757	0.444165	REST/LOC100621006
GO:0071230	BP	cellular response to amino acid stimulus	0.0182757	0.444165	COL3A1/COL5A2
GO:1901700	BP	response to oxygen-containing compound	0.0193771	0.444165	AREG/GLRB/STAT6/COL3A1/COL5A2/CD274/IL1A/JAK2/NR4A2/AKIRIN2
GO:0006383	BP	transcription by RNA polymerase III	0.0203969	0.444165	NAB2/SNAPC3
GO:0051785	BP	positive regulation of nuclear division	0.0203969	0.444165	EREG/IL1A
GO:1901184	BP	regulation of ERBB signaling pathway	0.0203969	0.444165	EREG/AREG
GO:2000113	BP	negative regulation of cellular macromolecule biosynthetic process	0.0206772	0.444165	EREG/NAB2/STAT6/REST/LOC100621006/E2F5/NR4A2/AGO3/MYOZ1/SAMD7
GO:0044419	BP	interspecies interaction between organisms	0.020694	0.444165	EREG/CD274/REG4/IL1A/REST/LOC100621006/TARBP2/MASP1/JAK2/MBL2/AKIRIN2
GO:0031901	CC	early endosome membrane	0.0211995	0.660297	CD274/SNX19
GO:0030073	BP	insulin secretion	0.021232	0.444165	REST/LOC100621006/SNX19
GO:0051147	BP	regulation of muscle cell differentiation	0.021232	0.444165	EREG/SHOX2/TARBP2
GO:0042446	BP	hormone biosynthetic process	0.0226157	0.444165	REST/LOC100621006
GO:0060443	BP	mammary gland morphogenesis	0.0226157	0.444165	AREG/STAT6
GO:0071229	BP	cellular response to acid chemical	0.0226157	0.444165	COL3A1/COL5A2
GO:0090278	BP	negative regulation of peptide hormone secretion	0.0226157	0.444165	REST/LOC100621006
GO:0010558	BP	negative regulation of macromolecule biosynthetic process	0.0231057	0.444165	EREG/NAB2/STAT6/REST/LOC100621006/E2F5/NR4A2/AGO3/MYOZ1/SAMD7
GO:0045892	BP	negative regulation of transcription, DNA-templated	0.0234795	0.444165	EREG/NAB2/STAT6/REST/LOC100621006/E2F5/NR4A2/MYOZ1/SAMD7
GO:1902679	BP	negative regulation of RNA biosynthetic process	0.0242844	0.444165	EREG/NAB2/STAT6/REST/LOC100621006/E2F5/NR4A2/MYOZ1/SAMD7
GO:1903507	BP	negative regulation of nucleic acid-templated transcription	0.0242844	0.444165	EREG/NAB2/STAT6/REST/LOC100621006/E2F5/NR4A2/MYOZ1/SAMD7
GO:0050731	BP	positive regulation of peptidyl-tyrosine phosphorylation	0.0249004	0.444165	EREG/AREG/JAK2
GO:0051384	BP	response to glucocorticoid	0.0249294	0.444165	REST/LOC100621006
GO:1902930	BP	regulation of alcohol biosynthetic process	0.0249294	0.444165	REST/LOC100621006
GO:0001659	BP	temperature homeostasis	0.0261945	0.460222	STAT6/IL1A/NMU
GO:0061097	BP	regulation of protein tyrosine kinase activity	0.0273354	0.472409	EREG/AREG
GO:0007626	BP	locomotory behavior	0.0288893	0.472409	NPY1R/GLRB/NR4A2
GO:0071417	BP	cellular response to organonitrogen compound	0.0292747	0.472409	STAT6/COL3A1/COL5A2/JAK2/NR4A2
GO:0043085	BP	positive regulation of catalytic activity	0.0298245	0.472409	EREG/AREG/REST/LOC100621006/MAP3K12/JAK2/NR4A2/RIC1
GO:0006476	BP	protein deacetylation	0.029831	0.472409	REST/LOC100621006
GO:0031960	BP	response to corticosteroid	0.029831	0.472409	REST/LOC100621006
GO:0046332	MF	SMAD binding	0.0306284	0.556847	COL3A1/COL5A2
GO:0050792	BP	regulation of viral process	0.0317261	0.472409	REST/LOC100621006/TARBP2
GO:0031327	BP	negative regulation of cellular biosynthetic process	0.0320975	0.472409	EREG/NAB2/STAT6/REST/LOC100621006/E2F5/NR4A2/AGO3/MYOZ1/SAMD7
GO:0046888	BP	negative regulation of hormone secretion	0.0324138	0.472409	REST/LOC100621006
GO:0008285	BP	negative regulation of cell population proliferation	0.0325236	0.472409	EREG/CD274/IL1A/REST/LOC100621006/SMARCB1
GO:0031214	BP	biomineral tissue development	0.0331975	0.472409	AMBN/ENAM/ODAM
GO:0110148	BP	biomineralization	0.0331975	0.472409	AMBN/ENAM/ODAM
GO:0017053	CC	transcription repressor complex	0.0336583	0.660297	REST/LOC100621006
GO:0050778	BP	positive regulation of immune response	0.0342202	0.472409	EREG/STAT6/CD274/MASP1/MBL2
GO:0007338	BP	single fertilization	0.034704	0.472409	GLRB/RLN2/TARBP2
GO:0042246	BP	tissue regeneration	0.0350813	0.472409	TARBP2/MYOZ1
GO:0060415	BP	muscle tissue morphogenesis	0.0350813	0.472409	COL3A1/SHOX2
GO:0061180	BP	mammary gland epithelium development	0.0350813	0.472409	AREG/STAT6
GO:0120254	BP	olefinic compound metabolic process	0.0350813	0.472409	REST/LOC100621006
GO:0006417	BP	regulation of translation	0.0360817	0.472409	TARBP2/PUM3/AGO3/PLD1
GO:0051253	BP	negative regulation of RNA metabolic process	0.037172	0.472409	EREG/NAB2/STAT6/REST/LOC100621006/E2F5/NR4A2/MYOZ1/SAMD7
GO:0009890	BP	negative regulation of biosynthetic process	0.0374244	0.472409	EREG/NAB2/STAT6/REST/LOC100621006/E2F5/NR4A2/AGO3/MYOZ1/SAMD7
GO:0016458	BP	gene silencing	0.037822	0.472409	TARBP2/AGO1/AGO3
GO:0006956	BP	complement activation	0.0378311	0.472409	MASP1/MBL2
GO:0007173	BP	epidermal growth factor receptor signaling pathway	0.0378311	0.472409	EREG/AREG
GO:0008344	BP	adult locomotory behavior	0.0378311	0.472409	GLRB/NR4A2
GO:0006325	BP	chromatin organization	0.0384944	0.472409	HP1BP3/REST/LOC100621006/MAP3K12/JAK2/SMARCB1
GO:0050776	BP	regulation of immune response	0.0384944	0.472409	EREG/STAT6/COL3A1/CD274/MASP1/MBL2
GO:0033993	BP	response to lipid	0.039287	0.472409	AREG/CD274/IL1A/REST/LOC100621006/AKIRIN2
GO:0045596	BP	negative regulation of cell differentiation	0.039287	0.472409	EREG/COL3A1/COL5A2/REST/LOC100621006/MMP11
GO:0007610	BP	behavior	0.0396586	0.472409	NPY1R/GLRB/NMU/DMRTA1/NR4A2
GO:0032989	BP	cellular component morphogenesis	0.0400901	0.472409	RUFY3/SHOX2/SPINK2/SIPA1L1/NR4A2/MYOZ1
GO:0035195	BP	gene silencing by miRNA	0.0406607	0.472409	TARBP2/AGO3
GO:0035601	BP	protein deacylation	0.0406607	0.472409	REST/LOC100621006
GO:0050810	BP	regulation of steroid biosynthetic process	0.0406607	0.472409	REST/LOC100621006
GO:0051851	BP	modulation by host of symbiont process	0.0406607	0.472409	REST/LOC100621006
GO:0098732	BP	macromolecule deacylation	0.0406607	0.472409	REST/LOC100621006
GO:0008146	MF	sulfotransferase activity	0.0407313	0.556847	SULT1E1/LOC100624541
GO:0048029	MF	monosaccharide binding	0.0407313	0.556847	P4HA1/MBL2
GO:0042445	BP	hormone metabolic process	0.041079	0.472409	REST/LOC100621006/LOC100624541
GO:0043903	BP	regulation of symbiotic process	0.041079	0.472409	REST/LOC100621006/TARBP2
GO:1901505	MF	carbohydrate derivative transmembrane transporter activity	0.0434285	0.556847	SLC35A1/SLC25A13
GO:0051055	BP	negative regulation of lipid biosynthetic process	0.0435678	0.478386	REST/LOC100621006
GO:0060349	BP	bone morphogenesis	0.0435678	0.478386	NAB2/SHOX2
GO:0016570	BP	histone modification	0.0456932	0.478386	REST/LOC100621006/MAP3K12/JAK2
GO:0008188	MF	neuropeptide receptor activity	0.0461905	0.556847	NPY1R/NPY5R
GO:0015932	MF	nucleobase-containing compound transmembrane transporter activity	0.0461905	0.556847	SLC35A1/SLC25A13
GO:0010769	BP	regulation of cell morphogenesis involved in differentiation	0.046222	0.478386	RUFY3/SHOX2/SIPA1L1
GO:0030072	BP	peptide hormone secretion	0.046222	0.478386	REST/LOC100621006/SNX19
GO:0008083	MF	growth factor activity	0.0463069	0.556847	EREG/AREG/AMBN
GO:0010469	BP	regulation of signaling receptor activity	0.0465501	0.478386	EREG/AREG
GO:0016441	BP	posttranscriptional gene silencing	0.0465501	0.478386	TARBP2/AGO3
GO:0035194	BP	post-transcriptional gene silencing by RNA	0.0465501	0.478386	TARBP2/AGO3
GO:0048644	BP	muscle organ morphogenesis	0.0465501	0.478386	COL3A1/SHOX2
GO:0050709	BP	negative regulation of protein secretion	0.0465501	0.478386	REST/LOC100621006
GO:0045664	BP	regulation of neuron differentiation	0.0466383	0.478386	RUFY3/SHOX2/REST/LOC100621006/SIPA1L1
GO:1901699	BP	cellular response to nitrogen compound	0.0466383	0.478386	STAT6/COL3A1/COL5A2/JAK2/NR4A2
GO:0010243	BP	response to organonitrogen compound	0.0468932	0.478386	GLRB/STAT6/COL3A1/COL5A2/JAK2/NR4A2
GO:0050767	BP	regulation of neurogenesis	0.0468932	0.478386	RUFY3/COL3A1/SHOX2/REST/LOC100621006/SIPA1L1
GO:0009725	BP	response to hormone	0.0477913	0.483648	NPY1R/STAT6/REST/LOC100621006/JAK2/NR4A2
GO:0005198	MF	structural molecule activity	0.0484402	0.556847	AMBN/ENAM/MRPS16/COL3A1/COL5A2/RPS26
GO:0101005	MF	ubiquitinyl hydrolase activity	0.0490156	0.556847	PSMD14/USP15
GO:0034754	BP	cellular hormone metabolic process	0.0496054	0.490519	REST/LOC100621006
GO:0038127	BP	ERBB signaling pathway	0.0496054	0.490519	EREG/AREG
GO:0002683	BP	negative regulation of immune system process	0.0496336	0.490519	STAT6/COL3A1/CD274/TARBP2
